# Supplementary material for: Ridge regression estimated linear probability model predictions of O-glycosylation in proteins with structural and sequence data
Source: BMC Mol Cell Biol. 2019 Jun 28;20:21. doi: 10.1186/s12860-019-0200-9 (PMC6599295; doi:10.1186/s12860-019-0200-9)
Supplement: Supplementary file 1 — Estimation dataset. (XLSX 1187 kb) [file 12860_2019_200_MOESM1_ESM.xlsx]

## Sheet: Sheet1
PDBID	Chain	PDB_Pos	Uniprot_Pos	Uniprot_Accession_No	Protein_Organism	Protein_Length	sequence	ASA	Secondary_Structure	Turn_Type	Ligand_Sequence	glyco_status	phi	psi	glycosed_later	Oglycos_status	Type	Ogly_only_seq	Ogly_21	GLCNAC_s1	WSTW	GALNAC_s1	Notes
1A0H	B	373	419	P00735	Bos taurus (Bovine)	625	HCLLYPPWDKNFTVDDLLVRI	74.447	BETA_HAIRPIN_STRAND		NAG-NAG	yes	-168.98	75.83
1A14	N	146	147	P03472	Influenza A virus (strain A/Tern/Australia/G70C/1975 H11N9)	470	QGTTIRGKHSNGTIHDRSQYR	63.519	BETA_TURN, BETA HAIRPIN(LOOP)	II,I	NAG	yes	-76.35	122.01
1A14	N	200	202	P03472	Influenza A virus (strain A/Tern/Australia/G70C/1975 H11N9)	470	MSICISGPNNNASAVIWYNRR	53.957	BETA_TURN, BETA HAIRPIN(LOOP)	IV,I	NAG-NAG-BMA-MAN-MAN-MAN	yes	-158.87	29.51
1A14	N	86	87	P03472	Influenza A virus (strain A/Tern/Australia/G70C/1975 H11N9)	470	VEERAIRDFNNLTKGLCTINS	34.833	GAMMA_TURN	INVERSE	NDG	yes	-120.78	123.86
1A39	A	247	247	P56680	Humicola insolens (Soft-rot fungus)	402	NGCGWNNYRVNVTDYYGRGEE	59.421	LOOP		NAG	yes	64.99	41.2
1A4G	A	283	283	P27907	Influenza B virus (strain B/Beijing/1/1987)	465	TEECTCGFASNKTIECACRDN	57.372	BETA_TURN, BETA HAIRPIN(LOOP)	I,IV	NAG	yes	-64.85	-13.56
1A4Q	A	283	283	P27907	Influenza B virus (strain B/Beijing/1/1987)	465	TEECTCGFASNKTIECACRDN	58.055	BETA_TURN, BETA HAIRPIN(LOOP)	I,IV	NAG	yes	-67.64	-14.97
1A65	A	343	361	Q9Y780	Coprinopsis cinerea (Inky cap fungus) (Hormographiella aspergillata)	539	LGFSGGRFTINGTAYESPSVP	50.542	BETA_TURN	I',IV	NAG	yes	52.66	46.46
1A6A	A	118	143	P01903	Homo sapiens (Human)	254	FIDKFTPPVVNVTWLRNGKPV	62.836	BETA_HAIRPIN_STRAND		NAG	yes	-149.47	80.55
1A6A	A	78	103	P01903	Homo sapiens (Human)	254	ANLEIMTKRSNYTPITNVPPE	92.205	BETA_TURN	IV	NAG	yes	44	47.25
1A7C	A	265	288	P05121	Homo sapiens (Human)	402	SAQLISHWKGNMTRLPRLLVL	64.202	LOOP		RIP-NAG-NAG	yes	-94.83	8.4
1A7C	A	209	232	P05121	Homo sapiens (Human)	402	VPMMAQTNKFNYTEFTTPDGH	36.199	BETA_HAIRPIN_STRAND		NAG	yes	-71.74	123.47
1A7S	A	114	140	P20160	Homo sapiens (Human)	251	SVTILPLPLQNATVEAGTRCQ	75.13	BETA_TURN	II	NAG	yes	69.85	10.28
1A7S	A	145	171	P20160	Homo sapiens (Human)	251	GRLSRFPRFVNVTVTPEDQCR	57.372	BETA_HAIRPIN_STRAND		NAG-NAG	yes	-78.63	132.12
1AC5	A	437	459	P09620	Saccharomyces cerevisiae (strain ATCC 204508 / S288c) (Baker's yeast)	729	EFSGYVKYDRNLTFVSVYNAS	31.418	BETA_TURN	I'	NAG-NAG	yes	71.3	5.64
1AC5	A	445	467	P09620	Saccharomyces cerevisiae (strain ATCC 204508 / S288c) (Baker's yeast)	729	DRNLTFVSVYNASHMVPFDKS	64.202	BETA_TURN	IV	NAG	yes	60.1	40.19
1AE5	A	145	171	P20160	Homo sapiens (Human)	251	GRLSRFPRFVNVTVTPEDQCR	72.398	BETA_HAIRPIN_STRAND		NAG	yes	-82.65	128.11
1AE5	A	114	140	P20160	Homo sapiens (Human)	251	SVTILPLPLQNATVEAGTRCQ	77.179	BETA_TURN	II	NAG	yes	69.88	4.33
1AE8	H	60G	416	P00734	Homo sapiens (Human)	622	HCLLYPPWDKNFTENDLLVRI	78.545	BETA_HAIRPIN_STRAND		NAG	yes	-153.2	70.3
1AFE	H	60G	416	P00734	Homo sapiens (Human)	622	HCLLYPPWDKNFTENDLLVRI	81.277	BETA_HAIRPIN_STRAND		NAG	yes	-150.42	73.83
1AGM	A	395	419	P69327	Aspergillus awamori (Black koji mold)	640	VSIVETHAASNGSMSEQYDKS	77.179	BETA_TURN	I	NAG-NAG-BMA-MAN-MAN-MAN-MAN-MAN	yes	-88.58	0.55
1AGM	A	171	195	P69327	Aspergillus awamori (Black koji mold)	640	NDLSYVAQYWNQTGYDLWEEV	37.565	BETA_TURN	I	NAG-NAG-BMA-MAN-MAN	yes	-82.65	24.74
1AH1	A	78	113	P16410	Homo sapiens (Human)	223	CTGTSSGNQVNLTIQGLRAMD	36.882	BETA_HAIRPIN_STRAND		NAG-NAG-FUC-BMA	yes	-107.97	118.38
1AH1	A	111	145	P16410	Homo sapiens (Human)	223	YPPPYYLGIGNGTQIYVIDPE	100	LOOP		NAG-NAG-FUL-BMA	yes	-60.01	-36.24
1AIV	A	473	492	P02789	Gallus gallus (Chicken)	705	GWVIPMGLIHNRTGTCNFDEY	66.251	LOOP		NAG-NDG	yes	-68.39	21.03
1AK0	A	138	138	P24289	Penicillium citrinum	270	EAYAVGGNKINVTFDGYHDNL	73.764	BETA HAIRPIN, GAMMA TURN,STRAND	INVERSE	NAG	yes	-76.87	130.47
1AK0	A	92	92	P24289	Penicillium citrinum	270	SSGCSISAIANYTQRVSDSSL	49.859	HELIX		NAG-NAG	yes	-57.29	-56.08
1AK0	A	197	197	P24289	Penicillium citrinum	270	AQAIGWIKGDNISEPITTATR	47.127	LOOP		NAG	yes	-144.69	118.07
1AKN	A	361	379	P30122	Bos taurus (Bovine)	597	LTVTKGLRGANATYEVYTEPW	59.421	HELIX		NAG	yes	-69.82	-36.77
1AO5	A	95	102	P36368	Mus musculus (Mouse)	261	VSKSFPHPGFNMSLLMLQTIP	54.64	GAMMA_TURN,BETA HAIRPIN (LOOP)	INVERSE	NAG-NAG	yes	-70.33	89.3
1AOL	A	168	202	P03390	Friend murine leukemia virus (isolate 57) (FrMLV)	675	SSWDYITVDNNLTTSQAVQVC	46.444	LOOP		NAG	yes	-81.79	-28.61
1AOL	A	12	46	P03390	Friend murine leukemia virus (isolate 57) (FrMLV)	675	APGSSPHQVYNITWEVTNGDR	23.222	BETA_HAIRPIN_STRAND		NAG	yes	-81.2	99.76
1AOZ	A	92	92	P37064	Cucurbita pepo var. melopepo (Zucchini)	552	AINPGETFFYNFTVDNPGTFF	43.029	STRAND		NAG	yes	-123.38	119.77
1APY	A	15	38	P20933	Homo sapiens (Human)	346	PLVVNTWPFKNATEAAWRALA	48.493	HELIX		NAG	yes	-64.31	-28.37
1APY	B	285	308	P20933	Homo sapiens (Human)	346	PEFFGAVICANVTGSYGAACN	19.807	BETA_HAIRPIN,STRAND,BETA_TURN	I	NAG	yes	-91.02	173.81
1APZ	A	15	38	P20933	Homo sapiens (Human)	346	PLVVNTWPFKNATEAAWRALA	49.859	HELIX		NAG	yes	-51.85	-28.73
1APZ	B	285	308	P20933	Homo sapiens (Human)	346	PEFFGAVICANVTGSYGAACN	19.124	BETA_HAIRPIN,STRAND,BETA_TURN	I	NAG	yes	-89.91	174.31
1AQ0	A	190	196	P12257	Hordeum vulgare (Barley)	312	SAMDMGYALFNASGTVVRDGA	67.617	LOOP		NAG-NAG	yes	-118.31	22.86
1AQL	A	361	379	P30122	Bos taurus (Bovine)	597	LTVTKGLRGANATYEVYTEPW	48.493	HELIX		NAG	yes	-66.24	-31.76
1ARP	A	143	163	P28313	Arthromyces ramosus	364	PRLEFLTGRSNSSQPSPPSLI	57.372	LOOP		NAG-NAG	yes	-74.5	-18.74
1ARU	A	143	163	P28313	Arthromyces ramosus	364	PRLEFLTGRSNSSQPSPPSLI	57.372	LOOP		NAG-NAG	yes	-76.82	-14.01
1ARV	A	143	163	P28313	Arthromyces ramosus	364	PRLEFLTGRSNSSQPSPPSLI	58.738	LOOP		NAG-NAG	yes	-76.57	-15.37
1ARW	A	143	163	P28313	Arthromyces ramosus	364	PRLEFLTGRSNSSQPSPPSLI	58.055	LOOP		NAG-NAG	yes	-77.14	-11.97
1ARX	A	143	163	P28313	Arthromyces ramosus	364	PRLEFLTGRSNSSQPSPPSLI	59.421	LOOP		NAG-NAG	yes	-75.7	-20.11
1ARY	A	143	163	P28313	Arthromyces ramosus	364	PRLEFLTGRSNSSQPSPPSLI	58.055	LOOP		NAG-NAG	yes	-79.29	-19.27
1ASO	A	92	92	P37064	Cucurbita pepo var. melopepo (Zucchini)	552	AINPGETFFYNFTVDNPGTFF	43.712	STRAND		NAG	yes	-125.99	119.51
1ASP	A	92	92	P37064	Cucurbita pepo var. melopepo (Zucchini)	552	AINPGETFFYNFTVDNPGTFF	43.712	STRAND		NAG	yes	-121.41	118.14
1ASQ	A	92	92	P37064	Cucurbita pepo var. melopepo (Zucchini)	552	AINPGETFFYNFTVDNPGTFF	43.712	STRAND		NAG	yes	-122.69	116.11
1ATN	D	18	40	P00639	Bos taurus (Bovine)	282	IRTFGETKMSNATLASYIVRI	55.323	LOOP		NDG-NAG-BMA	yes	-71.35	139.52
1AU1	A	80	101	P01574	Homo sapiens (Human)	187	FRQDSSSTGWNETIVENLLAN	60.104	LOOP		No NAG/NDG Ligand Data	yes	-68.29	106.59
1AUK	A	184	184	P15289	Homo sapiens (Human)	507	QGLVPIPLLANLSVEAQPPWL	46.444	BETA_TURN	II',IV	NDG-NAG	yes	53.57	-111.82
1AVB	A	12	33	P19329	Phaseolus vulgaris (Kidney bean) (French bean)	265	NDASFNVETFNKTNLILQGDA	34.15	LOOP		NAG-NAG	yes	-150.53	131.3
1AVB	A	68	89	P19329	Phaseolus vulgaris (Kidney bean) (French bean)	265	TIDNLASFSTNFTFRINAKNI	43.712	BETA_HAIRPIN_STRAND		NAG	yes	-122.54	140.39
1AVB	A	107	128	P19329	Phaseolus vulgaris (Kidney bean) (French bean)	265	KLKGRYLGLFNTTNYDRDAHT	55.323	LOOP		NAG	yes	-133.47	8.34
1AVD	A	17	41	P02701	Gallus gallus (Chicken)	152	TGKWTNDLGSNMTIGAVNSRG	48.493	BETA_HAIRPIN_STRAND		NAG	yes	-131.29	120.3
1AVE	A	17	41	P02701	Gallus gallus (Chicken)	152	TGKWTNDLGSNMTIGAVNSRG	47.81	BETA_HAIRPIN_STRAND		NAG	yes	-120.85	151.48
1AX0	A	17	43	P16404	Erythrina corallodendron (Coral tree)	281	SFSEFEPGNDNLTLQGAALIT	46.444	BETA_TURN	IV	NAG-FUC-NAG-BMA-XYP-MAN-MAN	yes	-96.99	-3.81
1AX1	A	17	43	P16404	Erythrina corallodendron (Coral tree)	281	SFSEFEPGNDNLTLQGAALIT	40.297	BETA_TURN	IV	NAG-FUC-NAG-BMA-XYP-MAN-MAN	yes	-94.48	-4.39
1AX2	A	17	43	P16404	Erythrina corallodendron (Coral tree)	281	SFSEFEPGNDNLTLQGAALIT	44.395	BETA_TURN	IV	NAG-FUC-NAG-BMA-XYP-MAN-MAN	yes	-94.06	-3.52
1AXY	A	17	43	P16404	Erythrina corallodendron (Coral tree)	281	SFSEFEPGNDNLTLQGAALIT	43.712	BETA_TURN	IV	NAG-FUC-NAG-BMA-XYP-MAN-MAN	yes	-95.05	-1.35
1AXZ	A	17	43	P16404	Erythrina corallodendron (Coral tree)	281	SFSEFEPGNDNLTLQGAALIT	48.493	BETA_TURN	IV	NAG-FUC-NAG-BMA-XYP-MAN-MAN	yes	-95.26	-3.2
1AZX	I	155	187	P01008	Homo sapiens (Human)	464	RLFGDKSLTFNETYQDISELV	17.758	LOOP		NAG	yes	-58.48	109.47
1B0F	A	159	173	P08246	Homo sapiens (Human)	267	RGIASVLQELNVTVVTSLCRR	56.006	BETA_HAIRPIN_STRAND		NAG-FUC-NAG	yes	-80.84	121.59
1B0F	A	109	124	P08246	Homo sapiens (Human)	267	LLNDIVILQLNGSATINANVQ	60.104	BETA_TURN	IV	NAG-FUC-NAG	yes	-79.61	-2.04
1B37	A	77	105	O64411	Zea mays (Maize)	500	GKMNPIWPIVNSTLKLRNFRS	45.761	HELIX		NAG-NAG	yes	-78.67	-25.5
1B3J	A	8	31	Q29983	Homo sapiens (Human)	383	AAAEPHSLRYNLTVLSWDGSV	19.807	BETA_HAIRPIN_STRAND		NAG-NAG	yes	-115.5	98.09
1B41	A	350	381	P22303	Homo sapiens (Human)	614	VYGAPGFSKDNESLISRAEFL	64.885	BETA_TURN	I	FUC-NAG-NAG	yes	-139.93	-163.85
1B41	A	464	495	P22303	Homo sapiens (Human)	614	IFGIPLDPSRNYTAEEKIFAQ	95.62	BETA_TURN	IV	NDG	yes	-110.41	38.6
1B5F	A	67	139	Q9XFX3	Cynara cardunculus (Cardoon)	504	ESSDSSTYKENGTFGAIIYGT	45.8	BETA_HAIRPIN_STRAND		NAG-FUC-NAG-BMA-MAN	yes	-131.19	-69.55
1B5F	B	257	432	Q9XFX3	Cynara cardunculus (Cardoon)	504	VDCNTLSSMPNVSFTIGGKKF	58.1	LOOP		NAG-FUC-NAG-BMA	yes	-73.57	146.99
1B5Q	A	77	105	O64411	Zea mays (Maize)	500	GKMNPIWPIVNSTLKLRNFRS	47.127	HELIX		NAG-NAG	yes	-85.63	-17.21
1BA8	B	60G	416	P00734	Homo sapiens (Human)	622	HCLLYPPWDKNFTENDLLVRI	69.666	BETA_HAIRPIN_STRAND		NAG	yes	-165.2	79.09
1BCR	A	105	116	P08819	Triticum aestivum (Wheat)	444	SPAGVGFSYTNTSSDIYTSGD	88.79	BETA_TURN	IV	FUC-NAG-NAG	yes	-98.34	-1.29
1BCR	A	113	127	P08819	Triticum aestivum (Wheat)	444	TSSDIYTSGDNRTAHDSYAFL	64.885	HELIX		NAG	yes	-51.6	-55.89
1BCR	B	291	312	P08819	Triticum aestivum (Wheat)	444	RRDVQMALHANVTGAMNYTWA	20.49	BETA_TURN	IV,IV	NAG-NAG	yes	51.51	45.98
1BHG	A	173	173	P08236	Homo sapiens (Human)	651	PSRLRITIAINNTLTPTTLPP	22.539	LOOP		NAG-NAG-BMA-MAN-MAN-MAN-MAN-MAN-MAN	yes	-106	173.61
1BIK	A	45	250	P02760	Homo sapiens (Human)	352	CMGMTSRYFYNGTSMACETFQ	25.954	BETA_HAIRPIN,STRAND,BETA_TURN	IV	NAG	yes	-101.28	102
1BJI	A	200	202	P03472	Influenza A virus (strain A/Tern/Australia/G70C/1975 H11N9)	470	MSICISGPNNNASAVIWYNRR	49.859	BETA_TURN, BETA HAIRPIN(LOOP)	IV,I	NAG-NAG-BMA-MAN-MAN-MAN	yes	-155.51	42.22
1BJI	A	86	87	P03472	Influenza A virus (strain A/Tern/Australia/G70C/1975 H11N9)	470	VEERAIRDFNNLTKGLCTINS	41.663	GAMMA_TURN	INVERSE	NAG	yes	-121.35	139.98
1BJI	A	146	147	P03472	Influenza A virus (strain A/Tern/Australia/G70C/1975 H11N9)	470	QGTTIRGKHSNGTIHDRSQYR	62.836	BETA_TURN	II	NAG	yes	-67.13	119.2
1BLF	A	476	495	P24627	Bos taurus (Bovine)	708	GWNIPMGLIVNQTGSCAFDEF	84.009	HELIX		NAG-NAG-BMA	yes	-71.16	-35.5
1BLF	A	545	564	P24627	Bos taurus (Bovine)	708	EDVGDVAFVKNDTVWENTNGE	25.271	HELIX		NAG-NAG-BMA-MAN-MAN-MAN	yes	-56.48	-46.72
1BLF	A	368	387	P24627	Bos taurus (Bovine)	708	CQQWSQQSGQNVTCATASTTD	54.64	BETA_TURN	VIII,I'	NAG	yes	-79.42	-29.92
1BMO	A	99	116	P09486	Homo sapiens (Human)	303	GEFEKVCSNDNKTFDSSCHFF	72.398	BETA_TURN, BETA HAIRPIN(LOOP)	I	NAG-NAG	yes	69.06	34.17
1BQH	G	42	69	P01731	Mus musculus (Mouse)	247	VSQGCSWLFQNSSSKLPQPTF	29.369	BETA_TURN	IV	NDG	yes	-121.47	-123.62
1BQS	A	61	83	Q13477	Homo sapiens (Human)	382	DTGRSVLTVRNASLSAAGTRV	70.349	BETA_TURN	IV	NDG	yes	36.97	52.35
1BSI	A	461	476	P04746	Homo sapiens (Human)	511	DVISGDKINGNCTGIKIYVSD	68.3	BETA_HAIRPIN,STRAND,BETA_TURN	I'	NAG	yes	-144.1	159.08
1BTE	A	47	66	P27038	Mus musculus (Mouse)	513	KRRHCFATWKNISGSIEIVKQ	25.271	BETA_HAIRPIN,STRAND,BETA_TURN	IV	NAG	yes	-141	100.21
1BTE	A	24	43	P27038	Mus musculus (Mouse)	513	FNANWERDRTNQTGVEPCYGD	77.179	BETA_TURN, BETA HAIRPIN(LOOP)	IV	NAG	yes	-62.29	157.57
1BU8	A	334	352	P54318	Rattus norvegicus (Rat)	468	TVYLNTGDSGNFTRWRYKVSV	62.153	BETA_TURN	II'	NAG	yes	-77.41	-15.41
1BVW	A	141	167	Q9C1S9	Humicola insolens (Soft-rot fungus)	476	EVPSFQWLDRNVTVDTLLVET	49.859	HELIX,BETA_TURN	VIII	NAG	yes	-53.94	-36.41
1BX2	A	118	143	P01903	Homo sapiens (Human)	254	FIDKFTPPVVNVTWLRNGKPV	62.836	BETA_HAIRPIN_STRAND		NAG	yes	-114.01	125.41
1BY2	A	51	69	Q08380	Homo sapiens (Human)	585	SVVCRALGFENATQALGRAAF	49.859	LOOP		NAG	yes	-168.92	176.99
1C1Z	A	234	253	P02749	Homo sapiens (Human)	345	PEEIECTKLGNWSAMPSCKAS	58.055	LOOP		NAG-NAG-MAN	yes	-112.9	-177.84
1C1Z	A	174	193	P02749	Homo sapiens (Human)	345	NDTITCTTHGNWTKLPECREV	58.055	LOOP		NAG-NDG-BMA-BMA-MAN	yes	-114.28	165.76
1C1Z	A	164	183	P02749	Homo sapiens (Human)	345	ECLPQHAMFGNDTITCTTHGN	74.447	LOOP		NDG	yes	-43.26	143.37
1C1Z	A	143	162	P02749	Homo sapiens (Human)	345	TLRVYKPSAGNNSLYRDTAVF	97.669	BETA_TURN	II'	NDG-NDG	yes	-79.44	-7.13
1C39	A	81	109	P11456	Bos taurus (Bovine)	279	NGKETVVGRFNETQIFNGSNW	54.64	BETA_HAIRPIN_STRAND		NAG-NAG	yes	-83.54	-3.1
1C8I	A	143	163	P28313	Arthromyces ramosus	364	PRLEFLTGRSNSSQPSPPSLI	59.421	LOOP		NAG-NAG	yes	-80.84	-13.49
1CB2	A	310	334	P07987	Hypocrea jecorina (Trichoderma reesei)	471	ATNVANYNGWNITSPPSYTQG	57.372	BETA_TURN	IV	NAG	yes	-136.89	35.92
1CB2	A	289	313	P07987	Hypocrea jecorina (Trichoderma reesei)	471	AAQLFANVYKNASSPRALRGL	79.228	HELIX		NAG	yes	-69.73	-23.34
1CCZ	A	12	40	P19256	Homo sapiens (Human)	250	SQQIYGVVYGNVTFHVPSNVP	61.47	LOOP		NAG	yes	-144.29	165.2
1CCZ	A	66	94	P19256	Homo sapiens (Human)	250	DTVSGSLTIYNLTSSDEDEYE	69.666	BETA_TURN	IV	NAG	yes	47.89	58.67
1CD9	B	10	129	P40223	Mus musculus (Mouse)	837	HAGYPPASPSNLSCLMHLTTN	99.035	BETA_HAIRPIN_STRAND		NAG	yes	40.25	49.06
1CDR	A	18	43	P13987	Homo sapiens (Human)	128	NPTADCKTAVNCSSDFDACLI	78.545	BETA_HAIRPIN_STRAND		NAG-NAG-FUC	yes	-60.97	151.26
1CDS	A	18	43	P13987	Homo sapiens (Human)	128	NPTADCKTAVNCSSDFDACLI	72.398	BETA_HAIRPIN_STRAND		NAG-NAG	yes	-63.48	138.56
1CE7	B	132	397	Q6ITZ3	Viscum album (European mistletoe)	520	YTLGQGWLAGNDTAPREVTIY	47.127	GAMMA_TURN	INVERSE	NAG	yes	-77.57	-24.19
1CE7	B	92	357	Q6ITZ3	Viscum album (European mistletoe)	520	REATIWQIWGNGTIINPRSNL	43.712	BETA_TURN, BETA HAIRPIN(LOOP)	I	NAG	yes	-93.93	15.02
1CEL	A	270	287	P62694	Hypocrea jecorina (Trichoderma reesei)	513	GCDWNPYRLGNTSFYGPGSSF	40.98	GAMMA TURN,BETA TURN	INVERSE,I	NAG	yes	-94.22	92.75
1CF3	A	161	183	P13006	Aspergillus niger	605	AKQIAAGHYFNASCHGVNGTV	33.467	LOOP		NAG	yes	-86.36	112.61
1CF3	A	355	377	P13006	Aspergillus niger	605	QGQAAWFATFNETFGDYSEKA	53.274	HELIX_BETA_HAIRPIN		NAG	yes	-69.38	-31.92
1CF3	A	388	410	P13006	Aspergillus niger	605	EEAVARGGFHNTTALLIQYEN	36.882	LOOP		NAG	yes	-124.01	111.09
1CF3	A	89	111	P13006	Aspergillus niger	605	AYETVELATNNQTALIRSGNG	75.813	BETA_TURN, BETA HAIRPIN(LOOP)	IV	NAG-NAG-BMA-MAN-MAN	yes	60.89	32.34
1CF5	A	51	74	P24817	Momordica charantia (Bitter gourd) (Balsam pear)	286	ISDSRRFILLNLTSYAYETIS	24.588	BETA_HAIRPIN_STRAND		FUC-NAG-NAG-BMA-MAN-XYP	yes	-107.68	89.41
1CFB	A	652	652	P20241	Drosophila melanogaster (Fruit fly)	1302	SPILHYTIQFNTSFTPASWDA	13.66	BETA_HAIRPIN_STRAND		NAG-NAG	yes	-130.91	161.19
1CFB	A	683	683	P20241	Drosophila melanogaster (Fruit fly)	1302	SFVVQMSPWANYTFRVIAFNK	40.297	BETA_HAIRPIN_STRAND		NAG	yes	-114.97	137.71
1CFJ	A	416	437	P04058	Torpedo californica (Pacific electric ray)	586	HFVNKYTKFGNGTYLYFFNHR	77.862	LOOP		NAG	yes	-117.85	16.17
1CFJ	A	59	80	P04058	Torpedo californica (Pacific electric ray)	586	EPKKPWSGVWNASTYPNNCQQ	74.447	STRAND		NDG	yes	-75.6	110.45
1CK6	A	143	163	P28313	Arthromyces ramosus	364	PRLEFLTGRSNSSQPSPPSLI	58.738	LOOP		NAG-NAG	yes	-78.69	-11.88
1CKL	A	49	83	P15529	Homo sapiens (Human)	392	PLATHTICDRNHTWLPVSDDA	36.199	BETA_TURN	I	NAG-NAG-BMA-MAN-MAN-MAN-MAN-MAN	yes	-110.91	19
1CKL	A	80	114	P15529	Homo sapiens (Human)	392	DPLNGQAVPANGTYEFGYQMH	52.591	BETA_TURN	IV	NAG-NAG-BMA-MAN	yes	71.15	41.33
1CLE	A	314	329	P32947	Candida rugosa (Yeast) (Candida cylindracea)	549	LSYLPRPDGKNITDDMYKLVR	25.954	BETA_TURN	IV,IV,IV	NAG	yes	-91.71	-33.29
1CLE	A	351	366	P32947	Candida rugosa (Yeast) (Candida cylindracea)	549	EGTIFGLSSLNVTTNAQARAY	75.13	BETA_TURN	VIII,I	NAG-NAG	yes	-97.43	-3.94
1CPO	A	216	237	P04963	Caldariomyces fumago (Leptoxyphium fumago)	373	RIDWWKYWFTNESFPYHLGWH	19.124	HELIX		NAG-NAG	yes	-89.65	-22.55
1CPO	A	93	114	P04963	Caldariomyces fumago (Leptoxyphium fumago)	373	TGSDCGDSLVNLTLLAEPHAF	23.905	BETA_HAIRPIN_STRAND		NAG-NAG-BMA-XYS-XYS-MAN	yes	-160.89	171.38
1CPO	A	12	33	P04963	Caldariomyces fumago (Leptoxyphium fumago)	373	PGSGIGYPYDNNTLPYVAPGP	66.934	BETA_TURN	IV,VIII	NAG	yes	-90.5	-0.56
1CPU	A	461	476	P04746	Homo sapiens (Human)	511	DVISGDKINGNCTGIKIYVSD	64.885	BETA_TURN, BETA HAIRPIN(LOOP)	I'	NAG	yes	-149.07	159.23
1CQD	A	99	99	P82474	Zingiber officinale (Ginger) (Amomum zingiber)	221	YPYRGQDGICNSTVNAPVVSI	46.444	BETA_TURN	I	NAG-NAG	yes	-75.03	105.41
1CQD	A	156	156	P82474	Zingiber officinale (Ginger) (Amomum zingiber)	221	YRSGIFTGSCNISANHALTVV	36.199	LOOP		NAG-FUL-NAG	yes	-95.27	-159.52
1CQE	A	144	144	P05979	Ovis aries (Sheep)	600	HDYISWESFSNVSYYTRILPS	28.686	GAMMA TURN,BETA TURN,BETA HAIRPIN(LOOP)	INVERSE,I	NAG-NAG	yes	-74.96	97.52
1CQE	A	68	68	P05979	Ovis aries (Sheep)	600	DCTRTGYSGPNCTIPEIWTWL	36.882	BETA_TURN, BETA HAIRPIN(LOOP)	I	NAG-NAG	yes	-116.34	18.89
1CQE	A	410	410	P05979	Ovis aries (Sheep)	600	QDYSYEQFLFNTSMLVDYGVE	32.101	BETA_TURN	I,II	NAG-NAG	yes	-58.45	100.54
1CRL	A	351	366	P20261	Candida rugosa (Yeast) (Candida cylindracea)	549	EGTFFGTSSLNVTTDAQAREY	76.496	BETA_TURN	I	NAG-NAG	yes	-99.27	1.64
1CRL	A	314	329	P20261	Candida rugosa (Yeast) (Candida cylindracea)	549	LSYLPRPDGVNITDDMYALVR	22.539	BETA_TURN	VIII,IV,IV	NAG	yes	-96.05	-28.19
1CVI	A	1188	220	P15309	Homo sapiens (Human)	386	YDPLYCESVHNFTLPSWATED	92.888	LOOP		NAG-FUC-NAG-BMA-MAN-NAG-MAN-NAG	yes	45.52	58.02
1CVI	A	1301	333	P15309	Homo sapiens (Human)	386	GEYFVEMYYRNETQHEPYPLM	25.954	LOOP		NAG-NAG-BMA-MAN	yes	-117.17	12.8
1CVI	A	1062	94	P15309	Homo sapiens (Human)	386	YIRKRYRKFLNESYKHEQVYI	77.862	BETA_TURN	VIII,IV	NAG	yes	-64.77	-15.48
1CVU	A	144	130	Q05769	Mus musculus (Mouse)	604	YGYKSWEAFSNLSYYTRALPP	27.32	BETA_TURN	I	NAG-NAG-MAN-MAN	yes	-73.85	101.28
1CVU	A	68	53	Q05769	Mus musculus (Mouse)	604	DCTRTGFYGENCTTPEFLTRI	29.369	BETA_TURN, BETA HAIRPIN(LOOP)	I	NAG-NAG	yes	-116.55	21.87
1CVU	A	410	396	Q05769	Mus musculus (Mouse)	604	QEYSFKQFLYNNSILLEHGLT	35.516	BETA_TURN	II	NAG	yes	-116.97	82.62
1CX2	A	68	53	Q05769	Mus musculus (Mouse)	604	DCTRTGFYGENCTTPEFLTRI	33.467	BETA_TURN, BETA HAIRPIN(LOOP)	IV,IV	NAG	yes	-111.29	7.65
1CX2	A	144	130	Q05769	Mus musculus (Mouse)	604	YGYKSWEAFSNLSYYTRALPP	28.003	BETA_TURN	I	NAG	yes	-52.13	97.99
1CX2	A	410	396	Q05769	Mus musculus (Mouse)	604	QEYSFKQFLYNNSILLEHGLT	38.931	BETA_TURN	II	NAG	yes	-99.29	125.85
1CX8	A	251	251	P02786	Homo sapiens (Human)	760	KDFEDLYTPVNGSIVIVRAGK	86.058	GAMMA TURN,BETA TURN	INVERSE,IV	NAG	yes	-53.77	87.17
1CX8	A	317	317	P02786	Homo sapiens (Human)	760	DPYTPGFPSFNHTQFPPSRSS	35.516	BETA_TURN	IV	NAG	yes	-96.57	-177.08
1CX8	A	727	727	P02786	Homo sapiens (Human)	760	KLRKQNNGAFNETLFRNQLAL	56.689	LOOP		NAG	yes	-92.82	107.34
1CXP	C	317	483	P05164	Homo sapiens (Human)	745	RKYLPTYRSYNDSVDPRIANV	46.444	BETA_TURN	I	NAG-NAG-BMA-MAN-MAN-FUC	yes	-118.47	109.2
1CXP	C	189	355	P05164	Homo sapiens (Human)	745	SEEPLARNLRNMSNQLGLLAV	27.32	LOOP		NAG	yes	-76.75	102.04
1CXP	C	225	391	P05164	Homo sapiens (Human)	745	NLHDDPCLLTNRSARIPCFLA	29.369	BETA_TURN	I	NAG	yes	-154.22	94.23
1CZF	A	240	240	P26214	Homo sapiens (Human)	362	VGDRSNNVVKNVTIEHSTVSN	36.199	STRAND		NAG	yes	64.91	73.76
1D2V	C	189	355	P05164	Homo sapiens (Human)	745	SEEPLARNLRNMSNQLGLLAV	25.271	LOOP		NAG	yes	-78.62	106.49
1D2V	C	317	483	P05164	Homo sapiens (Human)	745	RKYLPTYRSYNDSVDPRIANV	48.493	BETA_TURN	I	NAG-NAG-BMA-MAN-MAN-FUC	yes	-123.97	103.44
1D2V	C	225	391	P05164	Homo sapiens (Human)	745	NLHDDPCLLTNRSARIPCFLA	27.32	BETA_TURN	I	NAG	yes	-156.78	97.63
1D3D	B	89	416	P00734	Homo sapiens (Human)	622	HCLLYPPWDKNFTENDLLVRI	79.228	BETA_HAIRPIN_STRAND		NAG	yes	-163.35	79.4
1D3P	B	89	416	P00734	Homo sapiens (Human)	622	HCLLYPPWDKNFTENDLLVRI	76.496	BETA_HAIRPIN_STRAND		NAG	yes	-160.53	82.37
1D3Q	B	89	416	P00734	Homo sapiens (Human)	622	HCLLYPPWDKNFTENDLLVRI	77.862	BETA_HAIRPIN_STRAND		NAG	yes	-165.63	75.3
1D3T	B	89	416	P00734	Homo sapiens (Human)	622	HCLLYPPWDKNFTENDLLVRI	76.496	BETA_HAIRPIN_STRAND		NAG	yes	-179.1	81.64
1D4P	B	89	416	P00734	Homo sapiens (Human)	622	HCLLYPPWDKNFTENDLLVRI	76.496	BETA_HAIRPIN_STRAND		NAG	yes	-158.1	75.7
1D5L	C	317	483	P05164	Homo sapiens (Human)	745	RKYLPTYRSYNDSVDPRIANV	46.444	BETA_TURN	I	NAG-NAG-BMA-MAN-MAN-FUC	yes	-119.5	107.88
1D5L	C	225	391	P05164	Homo sapiens (Human)	745	NLHDDPCLLTNRSARIPCFLA	29.369	BETA_TURN	I	NAG	yes	-157.78	89.32
1D5L	C	189	355	P05164	Homo sapiens (Human)	745	SEEPLARNLRNMSNQLGLLAV	25.954	BETA_TURN	IV	NAG	yes	-83.47	103.82
1D5M	A	118	143	P01903	Homo sapiens (Human)	254	FIDKFTPPVVNVTWLRNGKPV	62.836	BETA_HAIRPIN_STRAND		NAG	yes	-117.16	122.76
1D7B	A	111	129	Q01738	Phanerochaete chrysosporium (White-rot fungus)	773	TLTTLPETTINSTHWKWVFRC	59.421	BETA_TURN	I	NAG-NAG-BMA	yes	-130.42	-165.16
1D7C	A	111	129	Q01738	Phanerochaete chrysosporium (White-rot fungus)	773	TLTTLPETTINSTHWKWVFRC	58.738	BETA_TURN	I	NAG-NAG-BMA	yes	-131.01	-166.54
1D7D	A	111	129	Q01738	Phanerochaete chrysosporium (White-rot fungus)	773	TLTTLPETTINSTHWKWVFRC	59.421	BETA_TURN	I	NAG-NAG-BMA	yes	-127.4	-165.26
1D7W	C	189	355	P05164	Homo sapiens (Human)	745	SEEPLARNLRNMSNQLGLLAV	23.222	GAMMA_TURN	INVERSE	NAG	yes	-79.65	101.78
1D7W	C	317	483	P05164	Homo sapiens (Human)	745	RKYLPTYRSYNDSVDPRIANV	49.176	BETA_TURN	I	NAG-NAG-BMA-MAN-MAN-FUC	yes	-127.8	106.05
1D7W	C	225	391	P05164	Homo sapiens (Human)	745	NLHDDPCLLTNRSARIPCFLA	28.003	BETA_TURN	I	NAG	yes	-149.23	94.55
1D9K	C	118	145	P01910	Mus musculus (Mouse)	256	FVDNIFPPVINITWLRNSKSV	60.104	BETA_HAIRPIN_STRAND		NDG-NDG	yes	-138.86	76.59
1D9K	C	78	105	P01910	Mus musculus (Mouse)	256	HNLEILTKRSNSTPATNEAPQ	100	BETA_TURN	IV	NDG	yes	45.37	47.83
1D9K	D	19	46	P06343	Mus musculus (Mouse)	263	HQFQPFCYFTNGTQRIRLVIR	69.666	BETA_TURN	IV	NDG-NDG	yes	48.44	78.1
1DBN	A	61	89	P93248	Maackia amurensis	286	LYAAPVRIWDNTTGSVASFST	80.594	BETA_TURN	I,I	NAG	yes	-72.52	-32.05
1DBN	A	179	207	P93248	Maackia amurensis	286	AFATITYLAPNKTLIASLVYP	56.689	HELIX_BETA_HAIRPIN		NAG	yes	-112.19	11.19
1DBN	A	113	141	P93248	Maackia amurensis	286	GRVSKYLGLFNNSNSDSSNQI	60.104	LOOP		NAG	yes	-89.78	-26.38
1DDX	A	68	53	Q05769	Mus musculus (Mouse)	604	DCTRTGFYGENCTTPEFLTRI	34.15	BETA_TURN	I	NAG-NAG	yes	-111.13	9.34
1DDX	A	410	396	Q05769	Mus musculus (Mouse)	604	QEYSFKQFLYNNSILLEHGLT	42.346	BETA_TURN	II	NAG	yes	-108.22	68.51
1DDX	A	144	130	Q05769	Mus musculus (Mouse)	604	YGYKSWEAFSNLSYYTRALPP	27.32	BETA_TURN	I	NAG	yes	-46.64	118.99
1DE4	C	317	317	P02786	Homo sapiens (Human)	760	DPYTPGFPSFNHTQFPPSRSS	44.395	HELIX		NAG	yes	-56.02	-25.93
1DEO	A	182	199	Q00017	Aspergillus aculeatus	250	YVDSIYETLGNATVNSYFPID	45.078	HELIX		NAG-NAG-BMA-BMA-MAN-MAN	yes	-58.2	-55.62
1DEO	A	104	121	Q00017	Aspergillus aculeatus	250	EVCYSVYDGVNETILTFPAYL	73.081	BETA_HAIRPIN_STRAND		NAG	yes	-85.97	92.94
1DEX	A	182	199	Q00017	Aspergillus aculeatus	250	YVDSIYETLGNATVNSYFPID	42.346	HELIX		NAG-NAG-BMA-MAN-MAN-MAN	yes	-55.41	-58.92
1DEX	A	104	121	Q00017	Aspergillus aculeatus	250	EVCYSVYDGVNETILTFPAYL	72.398	BETA_HAIRPIN_STRAND		NAG	yes	-82.88	93.29
1DFV	A	65	85	P80188	Homo sapiens (Human)	198	IYELKEDKSYNVTSVLFRKKK	36.882	BETA_HAIRPIN_STRAND		NAG-NAG	yes	-107.23	90.99
1DHK	B	65	88	P02873	Phaseolus vulgaris (Kidney bean) (French bean)	246	TTGNVASFDTNFTMNIRTHRQ	44.395	STRAND		NAG-NAG	yes	-124.97	143.31
1DHK	B	12	35	P02873	Phaseolus vulgaris (Kidney bean) (French bean)	246	TETSFIIDAFNKTNLILQGDA	62.836	LOOP		NAG-NAG	yes	-151.02	137.65
1DHK	B	140	163	P02873	Phaseolus vulgaris (Kidney bean) (French bean)	246	GQNAEVRITYNSSTKVFSVSL	47.127	BETA_HAIRPIN,STRAND,BETA_TURN	IV	NAG	yes	-103.36	109.67
1DIY	A	410	410	P05979	Ovis aries (Sheep)	600	QDYSYEQFLFNTSMLVDYGVE	27.32	BETA_TURN	IV,II	NAG-NAG	yes	-48.67	160.87
1DIY	A	68	68	P05979	Ovis aries (Sheep)	600	DCTRTGYSGPNCTIPEIWTWL	28.003	BETA_TURN, BETA HAIRPIN(LOOP)	I	NAG-NDG	yes	-124.99	25.06
1DIY	A	144	144	P05979	Ovis aries (Sheep)	600	HDYISWESFSNVSYYTRILPS	33.467	GAMMA TURN,BETA TURN	INVERSE,IV	NAG-NAG-BMA-BMA-MAN	yes	-77.59	79.53
1DLH	A	78	103	P01903	Homo sapiens (Human)	254	ANLEIMTKRSNYTPITNVPPE	94.937	LOOP		NAG	yes	91.01	24.15
1DLH	B	19	48	P04229	Homo sapiens (Human)	266	WQLKFECHFFNGTERVRLLER	82.643	BETA_TURN	IV,IV,IV	NDG	yes	54.77	18.76
1DMT	A	144	145	P08473	Homo sapiens (Human)	750	KAKALYRSCINESAIDSRGGE	47.127	GAMMA_TURN	INVERSE	NAG	yes	-84.27	82.95
1DMT	A	324	325	P08473	Homo sapiens (Human)	750	EINGKPFSWLNFTNEIMSTVN	38.248	HELIX_BETA_HAIRPIN		NAG	yes	-66.11	-44.79
1DMT	A	627	628	P08473	Homo sapiens (Human)	750	QSQCMVYQYGNFSWDLAGGQH	79.228	LOOP		NAG	yes	-86.15	-10.58
1DN2	A	297	180	P01857	Homo sapiens (Human)	330	AKTKPREEQYNSTYRVVSVLT	68.983	BETA_TURN, BETA HAIRPIN(LOOP)	IV,IV	NAG-NAG-BMA-MAN-NAG-MAN-GAL-FUL	yes	-117.25	26.01
1DNK	A	18	40	P00639	Bos taurus (Bovine)	282	IRTFGETKMSNATLASYIVRI	48.493	LOOP		NAG-NAG	yes	-80.4	105.82
1DNU	C	317	483	P05164	Homo sapiens (Human)	745	RKYLPTYRSYNDSVDPRIANV	47.127	BETA_TURN	I	NAG-NAG-BMA-MAN-MAN-FUC	yes	-118.86	111.24
1DNU	C	189	355	P05164	Homo sapiens (Human)	745	SEEPLARNLRNMSNQLGLLAV	27.32	BETA_TURN	IV	NAG	yes	-80.7	104.74
1DNU	C	225	391	P05164	Homo sapiens (Human)	745	NLHDDPCLLTNRSARIPCFLA	30.052	BETA_TURN	I	NAG	yes	-151.45	93.47
1DNW	C	317	483	P05164	Homo sapiens (Human)	745	RKYLPTYRSYNDSVDPRIANV	45.078	BETA_TURN	I	NAG-NAG-BMA-MAN-MAN-FUC	yes	-121.31	110.27
1DNW	C	225	391	P05164	Homo sapiens (Human)	745	NLHDDPCLLTNRSARIPCFLA	28.003	BETA_TURN	I	NAG	yes	-164.67	88.96
1DNW	C	189	355	P05164	Homo sapiens (Human)	745	SEEPLARNLRNMSNQLGLLAV	26.637	BETA_TURN	IV	NAG	yes	-88.57	102.88
1DOG	A	395	419	P69327	Aspergillus awamori (Black koji mold)	640	VSIVETHAASNGSMSEQYDKS	75.813	BETA_TURN	I	NAG-NAG-BMA-MAN-MAN-MAN-MAN-MAN	yes	-90.03	2.97
1DOG	A	171	195	P69327	Aspergillus awamori (Black koji mold)	640	NDLSYVAQYWNQTGYDLWEEV	37.565	BETA_TURN	I	NAG-NAG-BMA-MAN-MAN	yes	-77.55	23.71
1DOJ	A	60G	416	P00734	Homo sapiens (Human)	622	HCLLYPPWDKNFTENDLLVRI	84.009	BETA_HAIRPIN_STRAND		NAG	yes	-163.05	84.37
1DP4	A	395	423	P18910	Rattus norvegicus (Rat)	1057	TGAFRVVLNYNGTSQELMAVS	29.369	BETA_TURN	IV	NAG-NAG	yes	-92.95	117.2
1DP4	A	13	41	P18910	Rattus norvegicus (Rat)	1057	LTVAVVLPLTNTSYPWSWARV	28.003	BETA_TURN	IV	NAG-NAG	yes	-77.4	124.47
1DP5	A	67	144	P07267	Saccharomyces cerevisiae (strain ATCC 204508 / S288c) (Baker's yeast)	405	DHEASSSYKANGTEFAIQYGT	51.908	BETA_HAIRPIN_STRAND		BMA-MAN-BMA-NAG-NAG-MAN-MAN-MAN-BMA	yes	-145.17	-61.69
1DPJ	A	67	144	P07267	Saccharomyces cerevisiae (strain ATCC 204508 / S288c) (Baker's yeast)	405	DHEASSSYKANGTEFAIQYGT	51.908	BETA_HAIRPIN_STRAND		BMA-MAN-MAN-BMA-NAG-NAG-MAN-MAN-MAN	yes	-144.7	-63.98
1DQB	A	48	409	P07204	Homo sapiens (Human)	575	HEPHRCQMFCNQTACPADCDP	72.398	LOOP		NAG	yes	-76.5	125.79
1DQB	A	21	382	P07204	Homo sapiens (Human)	575	ANCEYQCQPLNQTSYLCVCAE	76.496	BETA_TURN	IV,IV,IV	NAG	yes	-47.78	112.04
1DR9	A	192	226	P33681	Homo sapiens (Human)	288	CLIKYGHLRVNQTFNWNTTKQ	40.98	BETA_HAIRPIN_STRAND		NAG	yes	-162.68	176.25
1DR9	A	152	186	P33681	Homo sapiens (Human)	288	LENGEELNAINTTVSQDPETE	48.493	BETA_HAIRPIN,STRAND,BETA_TURN	VIII	NAG	yes	-149.56	137.66
1DR9	A	173	207	P33681	Homo sapiens (Human)	288	LYAVSSKLDFNMTTNHSFMCL	40.297	BETA_HAIRPIN,STRAND,BETA_TURN	IV	NAG	yes	-84.64	123.96
1DWA	M	60	60	P29736	Sinapis alba (White mustard) (Brassica hirta)	501	IWDGFTHRYPNKSGPDHGNGD	83.326	HELIX		NAG	yes	-70.42	-10.99
1DWA	M	361	361	P29736	Sinapis alba (White mustard) (Brassica hirta)	501	MDAGAKLTYINASGHYIGPLF	21.173	BETA_TURN	I	NAG-NAG	yes	-93.11	-176.11
1DWA	M	482	482	P29736	Sinapis alba (White mustard) (Brassica hirta)	501	RFGLSYIDWNNVTDRDLKKSG	69.666	BETA_HAIRPIN,STRAND,BETA_TURN	IV,I	NAG	yes	-162.23	89.03
1DWA	M	346	346	P29736	Sinapis alba (White mustard) (Brassica hirta)	501	QPSPNPVNSTNHTAMMDAGAK	51.908	BETA_TURN, BETA HAIRPIN(LOOP)	I	NAG	yes	-96.22	16.93
1DWA	M	218	218	P29736	Sinapis alba (White mustard) (Brassica hirta)	501	PTVDPSCYAGNSSTEPYIVAH	41.663	BETA_TURN	I	NAG-NAG	yes	-160.79	103.9
1DWA	M	265	265	P29736	Sinapis alba (White mustard) (Brassica hirta)	501	TMITRWFLPYNDTDRHSIAAT	37.565	BETA_TURN	I,VIII	NAG-FUC-NAG-BMA-XYP	yes	-136.5	107.64
1DWA	M	292	292	P29736	Sinapis alba (White mustard) (Brassica hirta)	501	FLGWFMGPLTNGTYPQIMIDT	50.542	HELIX		NAG-FUC-NAG-BMA-XYP-MAN-MAN	yes	-136.87	-9.1
1DWA	M	90	90	P29736	Sinapis alba (White mustard) (Brassica hirta)	501	QKDIDVLDELNATGYRFSIAW	62.836	LOOP		NAG	yes	59.38	34.33
1DWA	M	21	21	P29736	Sinapis alba (White mustard) (Brassica hirta)	501	PFTCGNTDALNSSSFSSDFIF	15.709	LOOP		NAG	yes	-157.74	-179.44
1DWA	M	244	244	P29736	Sinapis alba (White mustard) (Brassica hirta)	501	HAKVVDLYRKNYTHQGGKIGP	68.3	HELIX		NAG	yes	-108.26	-14.3
1DWF	M	60	60	P29736	Sinapis alba (White mustard) (Brassica hirta)	501	IWDGFTHRYPNKSGPDHGNGD	83.326	HELIX		NAG	yes	-70.42	-10.99
1DWF	M	361	361	P29736	Sinapis alba (White mustard) (Brassica hirta)	501	MDAGAKLTYINASGHYIGPLF	21.173	BETA_TURN	I	NAG-NAG	yes	-93.11	-176.11
1DWF	M	482	482	P29736	Sinapis alba (White mustard) (Brassica hirta)	501	RFGLSYIDWNNVTDRDLKKSG	69.666	BETA_HAIRPIN,STRAND,BETA_TURN	IV,I	NAG	yes	-162.23	89.03
1DWF	M	346	346	P29736	Sinapis alba (White mustard) (Brassica hirta)	501	QPSPNPVNSTNHTAMMDAGAK	51.908	BETA_TURN, BETA HAIRPIN(LOOP)	I	NAG	yes	-96.22	16.93
1DWF	M	218	218	P29736	Sinapis alba (White mustard) (Brassica hirta)	501	PTVDPSCYAGNSSTEPYIVAH	41.663	BETA_TURN	I	NAG-NAG	yes	-160.79	103.9
1DWF	M	265	265	P29736	Sinapis alba (White mustard) (Brassica hirta)	501	TMITRWFLPYNDTDRHSIAAT	37.565	BETA_TURN	I,VIII	NAG-FUC-NAG-BMA-XYP	yes	-136.5	107.64
1DWF	M	292	292	P29736	Sinapis alba (White mustard) (Brassica hirta)	501	FLGWFMGPLTNGTYPQIMIDT	50.542	HELIX		NAG-FUC-NAG-BMA-XYP-MAN-MAN	yes	-136.87	-9.1
1DWF	M	90	90	P29736	Sinapis alba (White mustard) (Brassica hirta)	501	QKDIDVLDELNATGYRFSIAW	62.836	LOOP		NAG	yes	59.38	34.33
1DWF	M	21	21	P29736	Sinapis alba (White mustard) (Brassica hirta)	501	PFTCGNTDALNSSSFSSDFIF	15.709	LOOP		NAG	yes	-157.74	-179.44
1DWF	M	244	244	P29736	Sinapis alba (White mustard) (Brassica hirta)	501	HAKVVDLYRKNYTHQGGKIGP	68.3	HELIX		NAG	yes	-108.26	-14.3
1DWG	M	60	60	P29736	Sinapis alba (White mustard) (Brassica hirta)	501	IWDGFTHRYPNKSGPDHGNGD	83.326	HELIX		NAG	yes	-70.42	-10.99
1DWG	M	361	361	P29736	Sinapis alba (White mustard) (Brassica hirta)	501	MDAGAKLTYINASGHYIGPLF	21.173	BETA_TURN	I	NAG-NAG	yes	-93.11	-176.11
1DWG	M	482	482	P29736	Sinapis alba (White mustard) (Brassica hirta)	501	RFGLSYIDWNNVTDRDLKKSG	69.666	BETA_HAIRPIN,STRAND,BETA_TURN	IV,I	NAG	yes	-162.23	89.03
1DWG	M	346	346	P29736	Sinapis alba (White mustard) (Brassica hirta)	501	QPSPNPVNSTNHTAMMDAGAK	51.908	BETA_TURN, BETA HAIRPIN(LOOP)	I	NAG	yes	-96.22	16.93
1DWG	M	218	218	P29736	Sinapis alba (White mustard) (Brassica hirta)	501	PTVDPSCYAGNSSTEPYIVAH	41.663	BETA_TURN	I	NAG-NAG	yes	-160.79	103.9
1DWG	M	265	265	P29736	Sinapis alba (White mustard) (Brassica hirta)	501	TMITRWFLPYNDTDRHSIAAT	37.565	BETA_TURN	I,VIII	NAG-FUC-NAG-BMA-XYP	yes	-136.5	107.64
1DWG	M	292	292	P29736	Sinapis alba (White mustard) (Brassica hirta)	501	FLGWFMGPLTNGTYPQIMIDT	50.542	HELIX		NAG-FUC-NAG-BMA-XYP-MAN-MAN	yes	-136.87	-9.1
1DWG	M	90	90	P29736	Sinapis alba (White mustard) (Brassica hirta)	501	QKDIDVLDELNATGYRFSIAW	62.836	LOOP		NAG	yes	59.38	34.33
1DWG	M	21	21	P29736	Sinapis alba (White mustard) (Brassica hirta)	501	PFTCGNTDALNSSSFSSDFIF	15.709	LOOP		NAG	yes	-157.74	-179.44
1DWG	M	244	244	P29736	Sinapis alba (White mustard) (Brassica hirta)	501	HAKVVDLYRKNYTHQGGKIGP	68.3	HELIX		NAG	yes	-108.26	-14.3
1DWH	M	60	60	P29736	Sinapis alba (White mustard) (Brassica hirta)	501	IWDGFTHRYPNKSGPDHGNGD	83.326	HELIX		NAG	yes	-70.42	-10.99
1DWH	M	361	361	P29736	Sinapis alba (White mustard) (Brassica hirta)	501	MDAGAKLTYINASGHYIGPLF	21.173	BETA_TURN	I	NAG-NAG	yes	-93.11	-176.11
1DWH	M	482	482	P29736	Sinapis alba (White mustard) (Brassica hirta)	501	RFGLSYIDWNNVTDRDLKKSG	69.666	BETA_HAIRPIN,STRAND,BETA_TURN	IV,I	NAG	yes	-162.23	89.03
1DWH	M	346	346	P29736	Sinapis alba (White mustard) (Brassica hirta)	501	QPSPNPVNSTNHTAMMDAGAK	51.908	BETA_TURN, BETA HAIRPIN(LOOP)	I	NAG	yes	-96.22	16.93
1DWH	M	218	218	P29736	Sinapis alba (White mustard) (Brassica hirta)	501	PTVDPSCYAGNSSTEPYIVAH	41.663	BETA_TURN	I	NAG-NAG	yes	-160.79	103.9
1DWH	M	265	265	P29736	Sinapis alba (White mustard) (Brassica hirta)	501	TMITRWFLPYNDTDRHSIAAT	37.565	BETA_TURN	I,VIII	NAG-FUC-NAG-BMA-XYP	yes	-136.5	107.64
1DWH	M	292	292	P29736	Sinapis alba (White mustard) (Brassica hirta)	501	FLGWFMGPLTNGTYPQIMIDT	50.542	HELIX		NAG-FUC-NAG-BMA-XYP-MAN-MAN	yes	-136.87	-9.1
1DWH	M	90	90	P29736	Sinapis alba (White mustard) (Brassica hirta)	501	QKDIDVLDELNATGYRFSIAW	62.836	LOOP		NAG	yes	59.38	34.33
1DWH	M	21	21	P29736	Sinapis alba (White mustard) (Brassica hirta)	501	PFTCGNTDALNSSSFSSDFIF	15.709	LOOP		NAG	yes	-157.74	-179.44
1DWH	M	244	244	P29736	Sinapis alba (White mustard) (Brassica hirta)	501	HAKVVDLYRKNYTHQGGKIGP	68.3	HELIX		NAG	yes	-108.26	-14.3
1DWI	M	60	60	P29736	Sinapis alba (White mustard) (Brassica hirta)	501	IWDGFTHRYPNKSGPDHGNGD	83.326	HELIX		NAG	yes	-70.42	-10.99
1DWI	M	361	361	P29736	Sinapis alba (White mustard) (Brassica hirta)	501	MDAGAKLTYINASGHYIGPLF	21.173	BETA_TURN	I	NAG-NAG	yes	-93.11	-176.11
1DWI	M	482	482	P29736	Sinapis alba (White mustard) (Brassica hirta)	501	RFGLSYIDWNNVTDRDLKKSG	69.666	BETA_HAIRPIN,STRAND,BETA_TURN	IV,I	NAG	yes	-162.23	89.03
1DWI	M	346	346	P29736	Sinapis alba (White mustard) (Brassica hirta)	501	QPSPNPVNSTNHTAMMDAGAK	51.908	BETA_TURN, BETA HAIRPIN(LOOP)	I	NAG	yes	-96.22	16.93
1DWI	M	218	218	P29736	Sinapis alba (White mustard) (Brassica hirta)	501	PTVDPSCYAGNSSTEPYIVAH	41.663	BETA_TURN	I	NAG-NAG	yes	-160.79	103.9
1DWI	M	265	265	P29736	Sinapis alba (White mustard) (Brassica hirta)	501	TMITRWFLPYNDTDRHSIAAT	37.565	BETA_TURN	I,VIII	NAG-FUC-NAG-BMA-XYP	yes	-136.5	107.64
1DWI	M	292	292	P29736	Sinapis alba (White mustard) (Brassica hirta)	501	FLGWFMGPLTNGTYPQIMIDT	50.542	HELIX		NAG-FUC-NAG-BMA-XYP-MAN-MAN	yes	-136.87	-9.1
1DWI	M	90	90	P29736	Sinapis alba (White mustard) (Brassica hirta)	501	QKDIDVLDELNATGYRFSIAW	62.836	LOOP		NAG	yes	59.38	34.33
1DWI	M	21	21	P29736	Sinapis alba (White mustard) (Brassica hirta)	501	PFTCGNTDALNSSSFSSDFIF	15.709	LOOP		NAG	yes	-157.74	-179.44
1DWI	M	244	244	P29736	Sinapis alba (White mustard) (Brassica hirta)	501	HAKVVDLYRKNYTHQGGKIGP	68.3	HELIX		NAG	yes	-108.26	-14.3
1DWJ	M	361	361	P29736	Sinapis alba (White mustard) (Brassica hirta)	501	MDAGAKLTYINASGHYIGPLF	20.49	BETA_TURN	I	NAG-NAG	yes	-87.19	179.45
1DWJ	M	292	292	P29736	Sinapis alba (White mustard) (Brassica hirta)	501	FLGWFMGPLTNGTYPQIMIDT	56.006	HELIX		NAG-FUC-NAG-BMA-XYP-MAN-MAN	yes	-137.77	-9.72
1DWJ	M	244	244	P29736	Sinapis alba (White mustard) (Brassica hirta)	501	HAKVVDLYRKNYTHQGGKIGP	66.251	HELIX		NAG	yes	-110.28	-13.2
1DWJ	M	482	482	P29736	Sinapis alba (White mustard) (Brassica hirta)	501	RFGLSYIDWNNVTDRDLKKSG	68.3	BETA_HAIRPIN,STRAND,BETA_TURN	IV,I	NAG	yes	-163.31	98.06
1DWJ	M	21	21	P29736	Sinapis alba (White mustard) (Brassica hirta)	501	PFTCGNTDALNSSSFSSDFIF	17.075	LOOP		NAG	yes	-160.86	178.79
1DWJ	M	265	265	P29736	Sinapis alba (White mustard) (Brassica hirta)	501	TMITRWFLPYNDTDRHSIAAT	37.565	BETA_TURN	IV,VIII	NAG-FUC-NAG-BMA-XYP	yes	-125.73	112.07
1DWJ	M	218	218	P29736	Sinapis alba (White mustard) (Brassica hirta)	501	PTVDPSCYAGNSSTEPYIVAH	41.663	BETA_TURN	I	NAG-NAG	yes	-154.56	97.23
1DWJ	M	346	346	P29736	Sinapis alba (White mustard) (Brassica hirta)	501	QPSPNPVNSTNHTAMMDAGAK	51.908	BETA_TURN, BETA HAIRPIN(LOOP)	I	NAG	yes	-101.82	23.18
1DWJ	M	90	90	P29736	Sinapis alba (White mustard) (Brassica hirta)	501	QKDIDVLDELNATGYRFSIAW	68.3	LOOP		NAG	yes	62.53	35.9
1DWJ	M	60	60	P29736	Sinapis alba (White mustard) (Brassica hirta)	501	IWDGFTHRYPNKSGPDHGNGD	81.277	HELIX		NAG	yes	-81.58	1.53
1DX4	A	493	531	P07140	Drosophila melanogaster (Fruit fly)	649	EIEYFFGQPLNNSLQYRPVER	34.833	BETA_TURN	I	NAG	yes	-79.58	101.58
1DX4	A	88	126	P07140	Drosophila melanogaster (Fruit fly)	649	SGEEIWNPNTNVSEDCLYINV	100	LOOP		NAG	yes	-54.53	145.65
1DX5	M	60G	416	P00734	Homo sapiens (Human)	622	HCLLYPPWDKNFTENDLLVRI	73.764	BETA_HAIRPIN_STRAND		NDG	yes	-168.2	80.53
1DX6	A	416	437	P04058	Torpedo californica (Pacific electric ray)	586	HFVNKYTKFGNGTYLYFFNHR	76.496	LOOP		NAG-NAG	yes	-115.02	18.07
1DX6	A	59	80	P04058	Torpedo californica (Pacific electric ray)	586	EPKKPWSGVWNASTYPNNCQQ	76.496	STRAND		NAG	yes	-73.22	109.39
1DX6	A	457	478	P04058	Torpedo californica (Pacific electric ray)	586	VFGLPLVKELNYTAEEEALSR	81.96	LOOP		NAG	yes	35.97	69.62
1DY4	A	384	401	P62694	Hypocrea jecorina (Trichoderma reesei)	513	MLWLDSTYPTNETSSTPGAVR	84.692	BETA_TURN	I	NAG	yes	-87.49	-4.51
1DY4	A	270	287	P62694	Hypocrea jecorina (Trichoderma reesei)	513	GCDWNPYRLGNTSFYGPGSSF	41.663	GAMMA TURN,BETA TURN	INVERSE,I	NAG	yes	-90.77	91.77
1DYM	A	247	247	P56680	Humicola insolens (Soft-rot fungus)	402	NGCGWNNYRVNVTDYYGRGEE	59.421	LOOP		NAG	yes	64.43	44.13
1DYM	A	89	89	P56680	Humicola insolens (Soft-rot fungus)	402	PDYSQYGVTTNGTSLRLQHIL	92.888	BETA_HAIRPIN,STRAND,BETA_TURN	II'	NAG	yes	-146.77	92.41
1DZG	I	96	128	P01008	Homo sapiens (Human)	464	AFAMTKLGACNDTLQQLMEVF	80.594	HELIX		NAG	yes	56.93	-111.81
1DZG	I	192	224	P01008	Homo sapiens (Human)	464	SRAAINKWVSNKTEGRITDVI	79.228	HELIX		NAG	yes	-69.49	-32.69
1DZG	I	155	187	P01008	Homo sapiens (Human)	464	RLFGDKSLTFNETYQDISELV	48.493	LOOP		NAG-NAG	yes	-49.13	144.12
1DZG	L	192	224	P01008	Homo sapiens (Human)	464	SRAAINKWVSNKTEGRITDVI	70.349	HELIX		NAG	yes	-62.7	-42.48
1DZG	L	155	187	P01008	Homo sapiens (Human)	464	RLFGDKSLTFNETYQDISELV	23.222	LOOP		NAG-NAG	yes	-45.64	141.7
1DZG	L	96	128	P01008	Homo sapiens (Human)	464	AFAMTKLGACNDTLQQLMEVF	70.349	HELIX		NAG-NAG	yes	60.96	-118.42
1DZH	I	155	187	P01008	Homo sapiens (Human)	464	RLFGDKSLTFNETYQDISELV	40.297	LOOP		NAG-NAG	yes	-62.66	144
1DZH	I	96	128	P01008	Homo sapiens (Human)	464	AFAMTKLGACNDTLQQLMEVF	84.692	HELIX		NAG	yes	42.61	-128.19
1DZH	I	192	224	P01008	Homo sapiens (Human)	464	SRAAINKWVSNKTEGRITDVI	76.496	HELIX		NAG	yes	-66.36	-19.05
1DZH	L	155	187	P01008	Homo sapiens (Human)	464	RLFGDKSLTFNETYQDISELV	23.222	LOOP		NAG-NAG	yes	-41.07	132.55
1DZH	L	192	224	P01008	Homo sapiens (Human)	464	SRAAINKWVSNKTEGRITDVI	63.519	HELIX		NAG-NAG-BMA-BMA	yes	-54.49	-44.71
1DZH	L	96	128	P01008	Homo sapiens (Human)	464	AFAMTKLGACNDTLQQLMEVF	68.983	HELIX		NAG	yes	51.31	-104.64
1E03	I	135	167	P01008	Homo sapiens (Human)	464	KLNCRLYRKANKSSKLVSANR	48.493	HELIX,BETA_TURN	IV	NAG	yes	-42.22	-31.49
1E03	I	155	187	P01008	Homo sapiens (Human)	464	RLFGDKSLTFNETYQDISELV	29.369	LOOP		NAG-NAG-BMA	yes	-51.01	122.1
1E03	I	96	128	P01008	Homo sapiens (Human)	464	AFAMTKLGACNDTLQQLMEVF	88.107	HELIX		NAG-NAG	yes	48.6	-122.41
1E04	I	192	224	P01008	Homo sapiens (Human)	464	SRAAINKWVSNKTEGRITDVI	94.254	HELIX		NAG-NAG-BMA	yes	-63.22	-37.18
1E04	I	155	187	P01008	Homo sapiens (Human)	464	RLFGDKSLTFNETYQDISELV	34.15	LOOP		NAG-NAG	yes	-52.8	146.98
1E04	I	96	128	P01008	Homo sapiens (Human)	464	AFAMTKLGACNDTLQQLMEVF	71.032	HELIX		NAG-NAG	yes	50.45	-127.06
1E05	I	192	224	P01008	Homo sapiens (Human)	464	SRAAINKWVSNKTEGRITDVI	98.352	HELIX		NAG	yes	-70.11	-37.13
1E05	I	135	167	P01008	Homo sapiens (Human)	464	KLNCRLYRKANKSSKLVSANR	100	LOOP		NAG	yes	-104.32	26.15
1E05	I	96	128	P01008	Homo sapiens (Human)	464	AFAMTKLGACNDTLQQLMEVF	70.349	HELIX		NAG-NAG	yes	46.81	-136.75
1E05	I	155	187	P01008	Homo sapiens (Human)	464	RLFGDKSLTFNETYQDISELV	41.663	LOOP		NAG-NAG-BMA	yes	-52.75	152.02
1E1Z	P	184	184	P15289	Homo sapiens (Human)	507	QGLVPIPLLANLSVEAQPPWL	49.176	BETA_TURN	II',IV	NDG-NDG	yes	55.84	-114.01
1E2S	P	184	184	P15289	Homo sapiens (Human)	507	QGLVPIPLLANLSVEAQPPWL	49.859	BETA_TURN	II',IV	NDG-NDG	yes	53.37	-115.73
1E33	P	184	184	P15289	Homo sapiens (Human)	507	QGLVPIPLLANLSVEAQPPWL	47.81	BETA_TURN	II',IV	NDG-NDG	yes	52.44	-121.19
1E3C	P	184	184	P15289	Homo sapiens (Human)	507	QGLVPIPLLANLSVEAQPPWL	46.444	BETA_TURN	II',IV	NDG-NDG	yes	48.01	-118.98
1E3Q	A	416	437	P04058	Torpedo californica (Pacific electric ray)	586	HFVNKYTKFGNGTYLYFFNHR	77.862	LOOP		NAG	yes	-100.05	32.69
1E3Q	A	59	80	P04058	Torpedo californica (Pacific electric ray)	586	EPKKPWSGVWNASTYPNNCQQ	73.764	STRAND		NAG	yes	-80.68	79.86
1E3Q	A	457	478	P04058	Torpedo californica (Pacific electric ray)	586	VFGLPLVKELNYTAEEEALSR	88.107	LOOP		NAG	yes	43.81	53.85
1E4K	A	297	180	P01857	Homo sapiens (Human)	330	AKTKPREEQYNSTYRVVSVLT	80.594	BETA_TURN	IV	NAG-FUC-NAG-BMA-MAN-NAG-GLA-MAN-NAG	yes	-75.73	-34.22
1E4M	M	60	60	P29736	Sinapis alba (White mustard) (Brassica hirta)	501	IWDGFTHRYPNKSGPDHGNGD	82.643	HELIX		NAG	yes	-70.44	-11.37
1E4M	M	482	482	P29736	Sinapis alba (White mustard) (Brassica hirta)	501	RFGLSYIDWNNVTDRDLKKSG	68.983	BETA_HAIRPIN,STRAND,BETA_TURN	IV,I	NAG	yes	-162.7	89.14
1E4M	M	346	346	P29736	Sinapis alba (White mustard) (Brassica hirta)	501	QPSPNPVNSTNHTAMMDAGAK	52.591	BETA_TURN, BETA HAIRPIN(LOOP)	I	NAG	yes	-96.77	17.71
1E4M	M	218	218	P29736	Sinapis alba (White mustard) (Brassica hirta)	501	PTVDPSCYAGNSSTEPYIVAH	41.663	BETA_TURN	I	NAG-NAG	yes	-160.92	103.91
1E4M	M	292	292	P29736	Sinapis alba (White mustard) (Brassica hirta)	501	FLGWFMGPLTNGTYPQIMIDT	51.225	HELIX		NAG-FUC-NAG-BMA-XYP-MAN-MAN	yes	-136.95	-8.69
1E4M	M	265	265	P29736	Sinapis alba (White mustard) (Brassica hirta)	501	TMITRWFLPYNDTDRHSIAAT	36.882	BETA_TURN	I,VIII	NAG-FUC-NAG-BMA-XYP	yes	-136.67	107.39
1E4M	M	90	90	P29736	Sinapis alba (White mustard) (Brassica hirta)	501	QKDIDVLDELNATGYRFSIAW	62.836	LOOP		NAG	yes	59.69	34.47
1E4M	M	21	21	P29736	Sinapis alba (White mustard) (Brassica hirta)	501	PFTCGNTDALNSSSFSSDFIF	15.026	LOOP		NAG	yes	-157.54	-179.44
1E4M	M	244	244	P29736	Sinapis alba (White mustard) (Brassica hirta)	501	HAKVVDLYRKNYTHQGGKIGP	67.617	HELIX		NAG	yes	-108.58	-14.05
1E66	A	416	437	P04058	Torpedo californica (Pacific electric ray)	586	HFVNKYTKFGNGTYLYFFNHR	79.911	LOOP		NAG	yes	-110.81	14.48
1E66	A	59	80	P04058	Torpedo californica (Pacific electric ray)	586	EPKKPWSGVWNASTYPNNCQQ	71.032	STRAND		NAG	yes	-74.62	108.92
1E6Q	M	482	482	P29736	Sinapis alba (White mustard) (Brassica hirta)	501	RFGLSYIDWNNVTDRDLKKSG	70.349	BETA_HAIRPIN,STRAND,BETA_TURN	IV,I	NAG	yes	-165.47	87.99
1E6Q	M	60	60	P29736	Sinapis alba (White mustard) (Brassica hirta)	501	IWDGFTHRYPNKSGPDHGNGD	81.277	HELIX		NAG	yes	-72.36	-9.03
1E6Q	M	346	346	P29736	Sinapis alba (White mustard) (Brassica hirta)	501	QPSPNPVNSTNHTAMMDAGAK	51.225	BETA_TURN, BETA HAIRPIN(LOOP)	I	NAG	yes	-95.53	18.44
1E6Q	M	265	265	P29736	Sinapis alba (White mustard) (Brassica hirta)	501	TMITRWFLPYNDTDRHSIAAT	37.565	BETA_TURN	IV,VIII	FUC-NAG-NAG-BMA-XYP	yes	-136.14	108.27
1E6Q	M	218	218	P29736	Sinapis alba (White mustard) (Brassica hirta)	501	PTVDPSCYAGNSSTEPYIVAH	41.663	BETA_TURN	I	NAG-NAG	yes	-163.01	103.99
1E6Q	M	292	292	P29736	Sinapis alba (White mustard) (Brassica hirta)	501	FLGWFMGPLTNGTYPQIMIDT	51.908	HELIX		NAG-FUC-NAG-BMA-XYP-MAN-MAN	yes	-134.15	-9.63
1E6Q	M	90	90	P29736	Sinapis alba (White mustard) (Brassica hirta)	501	QKDIDVLDELNATGYRFSIAW	63.519	LOOP		NAG	yes	60.74	30.9
1E6Q	M	21	21	P29736	Sinapis alba (White mustard) (Brassica hirta)	501	PFTCGNTDALNSSSFSSDFIF	16.392	LOOP		NAG	yes	-158.29	-178.88
1E6Q	M	244	244	P29736	Sinapis alba (White mustard) (Brassica hirta)	501	HAKVVDLYRKNYTHQGGKIGP	66.934	HELIX		NAG	yes	-110.34	-13.55
1E6S	M	60	60	P29736	Sinapis alba (White mustard) (Brassica hirta)	501	IWDGFTHRYPNKSGPDHGNGD	81.277	HELIX		NAG	yes	-69.57	-10.37
1E6S	M	482	482	P29736	Sinapis alba (White mustard) (Brassica hirta)	501	RFGLSYIDWNNVTDRDLKKSG	68.983	BETA_HAIRPIN,STRAND,BETA_TURN	IV,I	NAG	yes	-165.44	88.04
1E6S	M	346	346	P29736	Sinapis alba (White mustard) (Brassica hirta)	501	QPSPNPVNSTNHTAMMDAGAK	51.225	BETA_TURN, BETA HAIRPIN(LOOP)	I	NAG	yes	-95.17	21.35
1E6S	M	292	292	P29736	Sinapis alba (White mustard) (Brassica hirta)	501	FLGWFMGPLTNGTYPQIMIDT	51.908	HELIX		NAG-FUC-NAG-BMA-XYP-MAN-MAN	yes	-137.09	-11.12
1E6S	M	218	218	P29736	Sinapis alba (White mustard) (Brassica hirta)	501	PTVDPSCYAGNSSTEPYIVAH	40.98	BETA_TURN	I	NAG-NAG	yes	-160.7	105.38
1E6S	M	265	265	P29736	Sinapis alba (White mustard) (Brassica hirta)	501	TMITRWFLPYNDTDRHSIAAT	38.248	BETA_TURN	IV,VIII	NAG-FUC-NAG-BMA-XYP	yes	-139.22	106.45
1E6S	M	21	21	P29736	Sinapis alba (White mustard) (Brassica hirta)	501	PFTCGNTDALNSSSFSSDFIF	15.709	LOOP		NAG	yes	-156.93	-178.22
1E6S	M	90	90	P29736	Sinapis alba (White mustard) (Brassica hirta)	501	QKDIDVLDELNATGYRFSIAW	62.153	LOOP		NAG	yes	60.47	31.86
1E6S	M	244	244	P29736	Sinapis alba (White mustard) (Brassica hirta)	501	HAKVVDLYRKNYTHQGGKIGP	66.934	HELIX		NAG	yes	-108.09	-16.62
1E6X	M	482	482	P29736	Sinapis alba (White mustard) (Brassica hirta)	501	RFGLSYIDWNNVTDRDLKKSG	66.934	BETA_HAIRPIN,STRAND,BETA_TURN	IV,I	NAG	yes	-161.82	86.87
1E6X	M	60	60	P29736	Sinapis alba (White mustard) (Brassica hirta)	501	IWDGFTHRYPNKSGPDHGNGD	79.911	HELIX		NAG	yes	-72.62	-11.45
1E6X	M	346	346	P29736	Sinapis alba (White mustard) (Brassica hirta)	501	QPSPNPVNSTNHTAMMDAGAK	51.225	BETA_TURN, BETA HAIRPIN(LOOP)	I	NAG	yes	-97.59	20.82
1E6X	M	292	292	P29736	Sinapis alba (White mustard) (Brassica hirta)	501	FLGWFMGPLTNGTYPQIMIDT	51.908	HELIX		NAG-FUC-NAG-BMA-XYP-MAN	yes	-131.48	-9.96
1E6X	M	265	265	P29736	Sinapis alba (White mustard) (Brassica hirta)	501	TMITRWFLPYNDTDRHSIAAT	37.565	BETA_TURN	I,VIII	NAG-FUC-NAG-BMA-XYP	yes	-132.89	109.97
1E6X	M	218	218	P29736	Sinapis alba (White mustard) (Brassica hirta)	501	PTVDPSCYAGNSSTEPYIVAH	40.297	BETA_TURN	I	NAG-NAG	yes	-164.11	104.73
1E6X	M	21	21	P29736	Sinapis alba (White mustard) (Brassica hirta)	501	PFTCGNTDALNSSSFSSDFIF	15.026	LOOP		NAG	yes	-159.74	-179.37
1E6X	M	90	90	P29736	Sinapis alba (White mustard) (Brassica hirta)	501	QKDIDVLDELNATGYRFSIAW	64.202	LOOP		NAG	yes	63.38	32.13
1E6X	M	244	244	P29736	Sinapis alba (White mustard) (Brassica hirta)	501	HAKVVDLYRKNYTHQGGKIGP	66.934	HELIX		NAG	yes	-109.59	-13.55
1E70	M	482	482	P29736	Sinapis alba (White mustard) (Brassica hirta)	501	RFGLSYIDWNNVTDRDLKKSG	66.251	BETA_HAIRPIN,STRAND,BETA_TURN	IV,I	NAG	yes	-163.33	84.89
1E70	M	60	60	P29736	Sinapis alba (White mustard) (Brassica hirta)	501	IWDGFTHRYPNKSGPDHGNGD	80.594	HELIX		NAG	yes	-74.84	-8.89
1E70	M	346	346	P29736	Sinapis alba (White mustard) (Brassica hirta)	501	QPSPNPVNSTNHTAMMDAGAK	51.908	BETA_TURN, BETA HAIRPIN(LOOP)	I	NAG	yes	-99.5	21.89
1E70	M	292	292	P29736	Sinapis alba (White mustard) (Brassica hirta)	501	FLGWFMGPLTNGTYPQIMIDT	52.591	HELIX		NAG-FUC-NAG-MAN-XYP-MAN	yes	-130.42	-9.81
1E70	M	244	244	P29736	Sinapis alba (White mustard) (Brassica hirta)	501	HAKVVDLYRKNYTHQGGKIGP	66.251	HELIX		NAG	yes	-106.27	-16.32
1E70	M	218	218	P29736	Sinapis alba (White mustard) (Brassica hirta)	501	PTVDPSCYAGNSSTEPYIVAH	41.663	BETA_TURN	I	NAG-NAG	yes	-155.63	108.8
1E70	M	21	21	P29736	Sinapis alba (White mustard) (Brassica hirta)	501	PFTCGNTDALNSSSFSSDFIF	14.343	LOOP		NAG	yes	-152.94	-177.32
1E70	M	265	265	P29736	Sinapis alba (White mustard) (Brassica hirta)	501	TMITRWFLPYNDTDRHSIAAT	36.882	BETA_TURN	I,VIII	NAG-FUC-NAG-BMA-XYP	yes	-133.47	107.96
1E70	M	90	90	P29736	Sinapis alba (White mustard) (Brassica hirta)	501	QKDIDVLDELNATGYRFSIAW	64.885	LOOP		NAG	yes	58.76	38.74
1E71	M	482	482	P29736	Sinapis alba (White mustard) (Brassica hirta)	501	RFGLSYIDWNNVTDRDLKKSG	68.983	BETA_HAIRPIN,STRAND,BETA_TURN	IV,I	NAG	yes	-165.05	87
1E71	M	60	60	P29736	Sinapis alba (White mustard) (Brassica hirta)	501	IWDGFTHRYPNKSGPDHGNGD	81.277	HELIX		NAG	yes	-75.4	-5.48
1E71	M	346	346	P29736	Sinapis alba (White mustard) (Brassica hirta)	501	QPSPNPVNSTNHTAMMDAGAK	52.591	BETA_TURN, BETA HAIRPIN(LOOP)	I	NAG	yes	-97.42	21.41
1E71	M	292	292	P29736	Sinapis alba (White mustard) (Brassica hirta)	501	FLGWFMGPLTNGTYPQIMIDT	51.908	HELIX		NAG-FUC-NAG-BMA-XYP-MAN-MAN	yes	-135.18	-8.3
1E71	M	218	218	P29736	Sinapis alba (White mustard) (Brassica hirta)	501	PTVDPSCYAGNSSTEPYIVAH	40.98	BETA_TURN	I	NAG-NAG	yes	-159.29	106.09
1E71	M	265	265	P29736	Sinapis alba (White mustard) (Brassica hirta)	501	TMITRWFLPYNDTDRHSIAAT	36.882	BETA_TURN	I,VIII	FUC-NAG-NAG-BMA-XYP	yes	-136.69	108.69
1E71	M	90	90	P29736	Sinapis alba (White mustard) (Brassica hirta)	501	QKDIDVLDELNATGYRFSIAW	63.519	LOOP		NAG	yes	59.59	32.75
1E71	M	244	244	P29736	Sinapis alba (White mustard) (Brassica hirta)	501	HAKVVDLYRKNYTHQGGKIGP	65.568	HELIX		NAG	yes	-109.21	-16.63
1E71	M	21	21	P29736	Sinapis alba (White mustard) (Brassica hirta)	501	PFTCGNTDALNSSSFSSDFIF	15.026	LOOP		NAG	yes	-154.74	-178.09
1E72	M	482	482	P29736	Sinapis alba (White mustard) (Brassica hirta)	501	RFGLSYIDWNNVTDRDLKKSG	68.3	BETA_HAIRPIN,STRAND,BETA_TURN	IV,I	NAG	yes	-165.54	85.8
1E72	M	60	60	P29736	Sinapis alba (White mustard) (Brassica hirta)	501	IWDGFTHRYPNKSGPDHGNGD	80.594	HELIX		NAG	yes	-75.11	-9.38
1E72	M	346	346	P29736	Sinapis alba (White mustard) (Brassica hirta)	501	QPSPNPVNSTNHTAMMDAGAK	51.908	BETA_TURN, BETA HAIRPIN(LOOP)	I	NAG	yes	-99.48	22.66
1E72	M	292	292	P29736	Sinapis alba (White mustard) (Brassica hirta)	501	FLGWFMGPLTNGTYPQIMIDT	51.225	HELIX		NAG-FUC-NAG-BMA-XYP-MAN	yes	-135.88	-10.78
1E72	M	265	265	P29736	Sinapis alba (White mustard) (Brassica hirta)	501	TMITRWFLPYNDTDRHSIAAT	36.882	BETA_TURN	I,VIII	FUC-NAG-NAG-BMA-XYP	yes	-136.39	109.21
1E72	M	218	218	P29736	Sinapis alba (White mustard) (Brassica hirta)	501	PTVDPSCYAGNSSTEPYIVAH	40.98	BETA_TURN	I	NAG-NAG	yes	-161.69	106.45
1E72	M	90	90	P29736	Sinapis alba (White mustard) (Brassica hirta)	501	QKDIDVLDELNATGYRFSIAW	62.153	LOOP		NAG	yes	60.17	34.77
1E72	M	21	21	P29736	Sinapis alba (White mustard) (Brassica hirta)	501	PFTCGNTDALNSSSFSSDFIF	15.709	LOOP		NAG	yes	-155.83	-178.49
1E72	M	244	244	P29736	Sinapis alba (White mustard) (Brassica hirta)	501	HAKVVDLYRKNYTHQGGKIGP	66.934	HELIX		NAG	yes	-109.6	-12.95
1E73	M	482	482	P29736	Sinapis alba (White mustard) (Brassica hirta)	501	RFGLSYIDWNNVTDRDLKKSG	66.934	BETA_HAIRPIN,STRAND,BETA_TURN	IV,I	NAG	yes	-163.87	86.96
1E73	M	60	60	P29736	Sinapis alba (White mustard) (Brassica hirta)	501	IWDGFTHRYPNKSGPDHGNGD	81.277	HELIX		NAG	yes	-74.72	-8.76
1E73	M	346	346	P29736	Sinapis alba (White mustard) (Brassica hirta)	501	QPSPNPVNSTNHTAMMDAGAK	51.225	BETA_TURN, BETA HAIRPIN(LOOP)	I	NAG	yes	-98.22	21.79
1E73	M	292	292	P29736	Sinapis alba (White mustard) (Brassica hirta)	501	FLGWFMGPLTNGTYPQIMIDT	51.908	HELIX		NAG-FUC-NAG-BMA-XYP-MAN-MAN	yes	-134.34	-8.42
1E73	M	218	218	P29736	Sinapis alba (White mustard) (Brassica hirta)	501	PTVDPSCYAGNSSTEPYIVAH	40.98	BETA_TURN	I	NAG-NAG	yes	-161.71	102.74
1E73	M	265	265	P29736	Sinapis alba (White mustard) (Brassica hirta)	501	TMITRWFLPYNDTDRHSIAAT	36.882	BETA_TURN	I,VIII	FUC-NAG-NAG-BMA-XYP	yes	-135.24	107.3
1E73	M	244	244	P29736	Sinapis alba (White mustard) (Brassica hirta)	501	HAKVVDLYRKNYTHQGGKIGP	66.934	HELIX		NAG	yes	-111	-14.46
1E73	M	21	21	P29736	Sinapis alba (White mustard) (Brassica hirta)	501	PFTCGNTDALNSSSFSSDFIF	15.026	LOOP		NAG	yes	-154.45	-178.45
1E73	M	90	90	P29736	Sinapis alba (White mustard) (Brassica hirta)	501	QKDIDVLDELNATGYRFSIAW	64.202	LOOP		NAG	yes	60.2	35.05
1E88	A	126	430	P02751	Homo sapiens (Human)	2386	CHFPFLYNNHNYTDCTSEGRR	88.107	BETA_HAIRPIN_STRAND		NAG	yes	-59.16	113.27
1E8B	A	126	430	P02751	Homo sapiens (Human)	2386	CHFPFLYNNHNYTDCTSEGRR	80.594	LOOP		NAG	yes	-34.88	142.67
1E8T	A	341	341	Q9Q2W5	Newcastle disease virus (strain Kansas) (NDV)	577	EGKYVIYKRYNDTCPDEQDYQ	85.375	BETA_TURN, BETA HAIRPIN(LOOP)	IV	NAG	yes	-120.33	40.86
1E8T	A	481	481	Q9Q2W5	Newcastle disease virus (strain Kansas) (NDV)	577	TDPYPLIFYRNHTLRGVFGTM	72.398	BETA_TURN, BETA HAIRPIN(LOOP)	I	NAG-NAG	yes	-70.98	1.66
1E8U	A	481	481	Q9Q2W5	Newcastle disease virus (strain Kansas) (NDV)	577	TDPYPLIFYRNHTLRGVFGTM	71.032	BETA_TURN, BETA HAIRPIN(LOOP)	I	NAG	yes	-76.53	12.13
1E8V	A	481	481	Q9Q2W5	Newcastle disease virus (strain Kansas) (NDV)	577	TDPYPLIFYRNHTLRGVFGTM	69.666	BETA_TURN, BETA HAIRPIN(LOOP)	I	NAG	yes	-73.09	-5.97
1E8V	A	341	341	Q9Q2W5	Newcastle disease virus (strain Kansas) (NDV)	577	EGKYVIYKRYNDTCPDEQDYQ	79.911	BETA_TURN, BETA HAIRPIN(LOOP)	IV	NAG	yes	-76.86	-36.48
1E9J	A	78	102	P01215	Homo sapiens (Human)	116	VTVMGGFKVENHTACHCSTCY	17.075	BETA_TURN	IV	NAG	yes	-0.41	67.95
1E9J	A	52	76	P01215	Homo sapiens (Human)	116	RSKKTMLVQKNVTSESTCCVA	96.303	LOOP		NAG	yes	-134.77	147.38
1EA5	A	416	437	P04058	Torpedo californica (Pacific electric ray)	586	HFVNKYTKFGNGTYLYFFNHR	77.179	LOOP		NAG	yes	-110.13	16.89
1EA5	A	59	80	P04058	Torpedo californica (Pacific electric ray)	586	EPKKPWSGVWNASTYPNNCQQ	73.081	STRAND		NAG	yes	-77.77	101.58
1EBV	A	144	144	P05979	Ovis aries (Sheep)	600	HDYISWESFSNVSYYTRILPS	32.101	BETA_TURN, BETA HAIRPIN(LOOP)	IV	NAG-NAG	yes	-68.63	100.89
1EBV	A	410	410	P05979	Ovis aries (Sheep)	600	QDYSYEQFLFNTSMLVDYGVE	34.15	BETA_TURN	IV,IV	NAG	yes	-60.13	107.83
1EBV	A	68	68	P05979	Ovis aries (Sheep)	600	DCTRTGYSGPNCTIPEIWTWL	33.467	BETA_TURN, BETA HAIRPIN(LOOP)	I	NAG	yes	-119.13	21.92
1EG1	A	182	204	P07981	Hypocrea jecorina (Trichoderma reesei)	459	DAQCPVQTWRNGTLNTSHQGF	35.516	BETA_TURN	I',IV	NAG	yes	57.25	44.98
1EG1	A	56	78	P07981	Hypocrea jecorina (Trichoderma reesei)	459	YNSCTVNGGVNTTLCPDEATC	27.32	BETA_TURN	I	NAG	yes	-86.19	107.61
1EGN	A	270	287	P62694	Hypocrea jecorina (Trichoderma reesei)	513	GCDWNPYRLGNTSFYGPGSSF	42.346	GAMMA TURN,BETA TURN	INVERSE,I	NAG	yes	-92.27	90.9
1EH5	A	197	197	P45478	Bos taurus (Bovine)	306	HDPIREDIYRNHSIFLADINQ	73.081	HELIX		NDG	yes	-82.49	-17.3
1EH5	A	232	232	P45478	Bos taurus (Bovine)	306	LKKFVMVKFLNDTIVDPVDSE	54.64	BETA_TURN	I	NDG-NAG	yes	-98.64	26.63
1EH5	A	212	212	P45478	Bos taurus (Bovine)	306	LADINQERGVNESYKKNLMAL	39.614	LOOP		NDG	yes	-89.75	107.67
1EI9	A	212	212	P45478	Bos taurus (Bovine)	306	LADINQERGVNESYKKNLMAL	37.565	LOOP		NAG	yes	-90.98	110.06
1EI9	A	232	232	P45478	Bos taurus (Bovine)	306	LKKFVMVKFLNDTIVDPVDSE	58.738	BETA_TURN	I	NDG-NAG	yes	-109.99	29.52
1EI9	A	197	197	P45478	Bos taurus (Bovine)	306	HDPIREDIYRNHSIFLADINQ	75.813	HELIX		NDG	yes	-81.98	-19.28
1ELV	A	391	406	P09871	Homo sapiens (Human)	688	GGGGEYHCAGNGSWVNEVLGP	85.375	BETA_TURN, BETA HAIRPIN(LOOP)	I	NAG-NAG-FUC	yes	-96.35	6.26
1EO8	A	285	301	P03437	Influenza A virus (strain A/Aichi/2/1968 H3N2)	566	DTCISECITPNGSIPNDKPFQ	54.64	BETA_TURN, BETA HAIRPIN(LOOP)	I	NAG-NAG	yes	-82.73	-0.4
1EO8	A	81	97	P03437	Influenza A virus (strain A/Aichi/2/1968 H3N2)	566	LGDPHCDVFQNETWDLFVERS	59.421	BETA_TURN	II	NAG	yes	77.14	13.56
1EO8	A	165	181	P03437	Influenza A virus (strain A/Aichi/2/1968 H3N2)	566	TKSGSTYPVLNVTMPNNDNFD	71.715	STRAND		NAG-NAG-MAN	yes	-147.83	90.62
1EO8	B	154	499	P03437	Influenza A virus (strain A/Aichi/2/1968 H3N2)	566	CDNACIESIRNGTYDHDVYRD	63.519	LOOP		NAG	yes	-103.51	30.27
1EUF	A	65	70	P80219	Bos taurus (Bovine)	251	TAAHCLGSSINVTLGAHNIME	34.833	BETA_HAIRPIN_STRAND		NAG	yes	-116.76	142.86
1EVE	A	416	437	P04058	Torpedo californica (Pacific electric ray)	586	HFVNKYTKFGNGTYLYFFNHR	76.496	LOOP		NAG-NAG	yes	-123.15	13.19
1EVE	A	533	554	P04058	Torpedo californica (Pacific electric ray)	586	FWNQFLPKLLNATACDGELSS	93.571	HELIX		NAG	yes	-72.24	-38.11
1EVE	A	59	80	P04058	Torpedo californica (Pacific electric ray)	586	EPKKPWSGVWNASTYPNNCQQ	73.081	STRAND		NAG	yes	-76.37	106.24
1EVE	A	457	478	P04058	Torpedo californica (Pacific electric ray)	586	VFGLPLVKELNYTAEEEALSR	89.473	LOOP		NAG	yes	60.08	34.86
1EWK	A	223	223	P23385	Rattus norvegicus (Rat)	1199	RAMLDIVKRYNWTYVSAVHTE	94.937	LOOP		NAG	yes	44.55	27.61
1EWK	A	98	98	P23385	Rattus norvegicus (Rat)	1199	KINADPVLLPNITLGSEIRDS	73.081	BETA_TURN	IV	NAG	yes	-112.44	45.69
1EX1	A	221	246	Q9XEI3	Hordeum vulgare var. distichum (Two-rowed barley)	630	DGGTVDGINENNTIINREGLM	44.395	BETA_TURN	II	NAG	yes	-95.33	-146.03
1EX1	A	498	523	Q9XEI3	Hordeum vulgare var. distichum (Two-rowed barley)	630	PYTETKGDNLNLTIPEPGLST	59.421	BETA_TURN	I	NAG-NAG-MAN-FCA-MAN-NAG	yes	-95.79	-29.21
1EXW	A	232	232	P45478	Bos taurus (Bovine)	306	LKKFVMVKFLNDTIVDPVDSE	52.591	BETA_TURN	I	NAG-NAG	yes	-112.63	36.72
1EXW	A	212	212	P45478	Bos taurus (Bovine)	306	LADINQERGVNESYKKNLMAL	39.614	LOOP		NAG	yes	-86.51	122.98
1EXW	A	197	197	P45478	Bos taurus (Bovine)	306	HDPIREDIYRNHSIFLADINQ	76.496	HELIX		NAG	yes	-80.84	-14.11
1F2Q	A	42	67	P12319	Homo sapiens (Human)	257	FEVSSTKWFHNGSLSEETNSS	67.617	BETA_TURN	I',IV	NAG-NAG-MAN	yes	54	32.82
1F2Q	A	21	46	P12319	Homo sapiens (Human)	257	PPWNRIFKGENVTLTCNGNNF	65.568	LOOP		NAG	yes	-111.41	148.33
1F2Q	A	166	191	P12319	Homo sapiens (Human)	257	WQLDYESEPLNITVIKAPREK	71.032	STRAND		NAG-NAG-MAN	yes	-101.25	129.4
1F3J	A	78	105	P04228	Mus musculus (Mouse)	256	HNLGILTKRSNFTPATNEAPQ	96.303	BETA_TURN	IV	NAG	yes	69.85	53.77
1F3J	A	118	145	P04228	Mus musculus (Mouse)	256	FVDNIFPPVINITWLRNSKSV	65.568	BETA_HAIRPIN_STRAND		NAG	yes	-131.67	96.69
1F3J	B	19	46	Q31135	Mus musculus (Mouse)	263	HQFKGECYFTNGTQRIRLVTR	66.251	BETA_TURN, BETA HAIRPIN(LOOP)	II',IV,IV	NAG	yes	56.18	70.99
1F42	A	200	222	P29460	Homo sapiens (Human)	328	VDAVHKLKYENYTSSFFIRDI	50.542	BETA_HAIRPIN_STRAND		NAG-NAG-MAN	yes	-120.32	130.99
1F45	A	200	222	P29460	Homo sapiens (Human)	328	VDAVHKLKYENYTSSFFIRDI	51.225	BETA_HAIRPIN_STRAND		NAG-NAG-MAN	yes	-156.85	132.97
1F6A	A	166	191	P12319	Homo sapiens (Human)	257	WQLDYESEPLNITVIKAPREK	74.447	STRAND		NAG-NAG-FUC	yes	-90.31	135.65
1F6A	A	42	67	P12319	Homo sapiens (Human)	257	FEVSSTKWFHNGSLSEETNSS	72.398	BETA_TURN	IV,IV	NAG-NAG-MAN-MAN-MAN	yes	56.1	-2.19
1F6A	A	21	46	P12319	Homo sapiens (Human)	257	PPWNRIFKGENVTLTCNGNNF	66.934	LOOP		NAG-NAG-MAN-FUC	yes	-111.24	147.11
1F6A	B	394	275	P01854	Homo sapiens (Human)	428	HSTRKEEKQRNGTLTVTSTLP	50.542	BETA_TURN, BETA HAIRPIN(LOOP)	I	NAG-NAG-MAN-MAN-MAN-MAN	yes	-76.58	30.13
1F88	A	15	15	P02699	Bos taurus (Bovine)	348	EGPNFYVPFSNKTGVVRSPFE	46.444	BETA_TURN	IV	NAG-NAG	yes	-96.37	20.01
1F8B	A	86	87	P03472	Influenza A virus (strain A/Tern/Australia/G70C/1975 H11N9)	470	VEERAIRDFNNLTKGLCTINS	42.346	GAMMA TURN	INVERSE	NAG-NAG	yes	-118.91	139.22
1F8B	A	200	202	P03472	Influenza A virus (strain A/Tern/Australia/G70C/1975 H11N9)	470	MSICISGPNNNASAVIWYNRR	50.542	BETA TURN,BETA HAIRPIN(LOOP)	IV,I	NAG-NAG-MAN-MAN-MAN-MAN-MAN	yes	-153.6	38.34
1F8B	A	146	147	P03472	Influenza A virus (strain A/Tern/Australia/G70C/1975 H11N9)	470	QGTTIRGKHSNGTIHDRSQYR	64.885	BETA TURN,BETA HAIRPIN(LOOP)	II	NAG	yes	-66.33	116.24
1F8C	A	86	87	P03472	Influenza A virus (strain A/Tern/Australia/G70C/1975 H11N9)	470	VEERAIRDFNNLTKGLCTINS	42.346	GAMMA TURN	INVERSE	NAG-NAG	yes	-118.07	138.93
1F8C	A	200	202	P03472	Influenza A virus (strain A/Tern/Australia/G70C/1975 H11N9)	470	MSICISGPNNNASAVIWYNRR	50.542	BETA TURN,BETA HAIRPIN(LOOP)	IV,I	NAG-NAG-MAN-MAN-MAN-MAN-MAN	yes	-154.34	40.7
1F8C	A	146	147	P03472	Influenza A virus (strain A/Tern/Australia/G70C/1975 H11N9)	470	QGTTIRGKHSNGTIHDRSQYR	64.202	BETA TURN,BETA HAIRPIN(LOOP)	II	NAG	yes	-66.03	117.23
1F8D	A	86	87	P03472	Influenza A virus (strain A/Tern/Australia/G70C/1975 H11N9)	470	VEERAIRDFNNLTKGLCTINS	42.346	GAMMA TURN	INVERSE	NAG-NAG	yes	-118.59	140.19
1F8D	A	200	202	P03472	Influenza A virus (strain A/Tern/Australia/G70C/1975 H11N9)	470	MSICISGPNNNASAVIWYNRR	50.542	BETA TURN,BETA HAIRPIN(LOOP)	IV,I	NAG-NAG-MAN-MAN-MAN-MAN-MAN	yes	-153.94	38.58
1F8D	A	146	147	P03472	Influenza A virus (strain A/Tern/Australia/G70C/1975 H11N9)	470	QGTTIRGKHSNGTIHDRSQYR	64.885	BETA TURN,BETA HAIRPIN(LOOP)	II	NAG	yes	-66.1	116.19
1F8E	A	200	202	P03472	Influenza A virus (strain A/Tern/Australia/G70C/1975 H11N9)	470	MSICISGPNNNASAVIWYNRR	51.908	BETA_TURN, BETA HAIRPIN(LOOP)	IV,I	NAG-NAG-MAN-MAN-MAN-MAN-MAN	yes	-155.29	39.8
1F8E	A	86	87	P03472	Influenza A virus (strain A/Tern/Australia/G70C/1975 H11N9)	470	VEERAIRDFNNLTKGLCTINS	43.029	GAMMA TURN	INVERSE	NAG	yes	-117.25	138.78
1F8E	A	146	147	P03472	Influenza A virus (strain A/Tern/Australia/G70C/1975 H11N9)	470	QGTTIRGKHSNGTIHDRSQYR	64.885	BETA_TURN, BETA HAIRPIN(LOOP)	II	NAG	yes	-64.93	118.43
1F8Q	A	227	250	P16094	Momordica charantia (Bitter gourd)	286	DNKGNRVQITNVTSKVVTSNI	37.565	BETA_HAIRPIN,STRAND,BETA_TURN	I	NAG-NAG-MAN-XYS	yes	-166.21	164.75
1F8R	A	172	190	P81382	Calloselasma rhodostoma (Malayan pit viper)	516	GKVVEELKRTNCSYILNKYDT	53.274	LOOP		NAG-NAG-FUC	yes	-161.23	171.07
1F8R	A	361	379	P81382	Calloselasma rhodostoma (Malayan pit viper)	516	PSRFIYYPNHNFTNGVGVIIA	80.594	LOOP		NAG	yes	-113.91	155.43
1F8S	A	172	190	P81382	Calloselasma rhodostoma (Malayan pit viper)	516	GKVVEELKRTNCSYILNKYDT	53.957	LOOP		NAG	yes	-161.39	173.12
1F8U	A	350	381	P22303	Homo sapiens (Human)	614	VYGAPGFSKDNESLISRAEFL	62.153	BETA_TURN	I	NAG-NAG	yes	-167.01	163.13
1F9K	A	76	76	Q9SM56	Psophocarpus tetragonolobus (Winged bean)	240	VASFETRFSFNITQPYAYPEP	17.075	STRAND		NAG-NAG-MAN	yes	-132.01	106.03
1FAT	A	12	32	P05087	Phaseolus vulgaris (Kidney bean) (French bean)	272	NDIYFNFQRFNETNLILQRDA	15.709	LOOP		NAG	yes	-146.08	137.95
1FAY	A	76	76	Q9SM56	Psophocarpus tetragonolobus (Winged bean)	240	VASFETRFSFNITQPYAYPEP	21.856	STRAND		NAG-NAG	yes	-133.62	116.75
1FC1	A	297	180	P01857	Homo sapiens (Human)	330	AKTKPREEQYNSTYRVVSVLT	92.205	BETA_TURN	IV	NAG-FUC-NAG-MAN-MAN-NAG-GAL-MAN-NAG	yes	20.71	-86.21
1FE2	A	410	410	P05979	Ovis aries (Sheep)	600	QDYSYEQFLFNTSMLVDYGVE	30.052	BETA_TURN	IV,II	NAG-NAG	yes	-60.48	167.19
1FE2	A	68	68	P05979	Ovis aries (Sheep)	600	DCTRTGYSGPNCTIPEIWTWL	32.784	BETA_TURN, BETA HAIRPIN(LOOP)	I	NAG-NAG	yes	-125.63	19.55
1FE2	A	144	144	P05979	Ovis aries (Sheep)	600	HDYISWESFSNVSYYTRILPS	31.418	GAMMA TURN,BETA TURN	INVERSE,IV	NAG-NAG-BMA-BMA-BMA	yes	-81.53	76.59
1FIW	A	169	208	Q9GL10	Ovis aries (Sheep)	329	RVDLIDLGLCNSTRWYNGRIR	38.248	LOOP		NAG-FUL-NAG-BMA-MAN	yes	-91.66	3.41
1FIZ	A	169	208	P08001	Sus scrofa (Pig)	415	RVALIDLELCNSTRWYNGRIR	35.516	HELIX_BETA_HAIRPIN		NDG-FUL-NDG-BMA	yes	-93.45	-16.73
1FJR	A	146	170	O97148	Drosophila melanogaster (Fruit fly)	514	EEQDKYTLFENGTFFRHFDRV	62.836	BETA_TURN, BETA HAIRPIN(LOOP)	I	NAG-NAG	yes	-79.85	4.5
1FJR	A	21	45	O97148	Drosophila melanogaster (Fruit fly)	514	VDISAAQKLQNGSYLFEGLLV	82.643	BETA_TURN, BETA HAIRPIN(LOOP)	I	NAG	yes	-64.91	4.69
1FJR	A	99	123	O97148	Drosophila melanogaster (Fruit fly)	514	EELAELDPFLNVTLDDGSVSR	54.64	BETA_HAIRPIN_STRAND		NAG	yes	-95.76	108.36
1FL7	A	78	102	P01215	Homo sapiens (Human)	116	VTVMGGFKVENHTACHCSTCY	19.807	LOOP		NAG-NAG-MAN	yes	-111.01	83.79
1FL7	A	52	76	P01215	Homo sapiens (Human)	116	RSKKTMLVQKNVTSESTCCVA	45.078	LOOP		NAG-NDG	yes	-73.87	-23.03
1FL7	B	7	25	P01225	Homo sapiens (Human)	129	AICCNSCELTNITIAIEKEEC	80.594	STRAND		NAG-NAG	yes	-81.63	125.85
1FLC	A	381	395	P07975	Influenza C virus (strain C/Johannesburg/1/1966)	655	ARCISQSGWVNETSPFTEKYL	45.078	LOOP		NAG-NAG-BMA	yes	-114.07	-1.27
1FLC	A	130	144	P07975	Influenza C virus (strain C/Johannesburg/1/1966)	655	PHAAINCYRKNWTDIKLNFQK	70.349	BETA_TURN	VIII	NAG-NAG-BMA	yes	-111.94	98.74
1FLC	A	47	61	P07975	Influenza C virus (strain C/Johannesburg/1/1966)	655	VKPKAGASVLNQSTWIGFGDS	54.64	BETA_TURN	IV,IV	NAG-NAG-BMA	yes	39.69	-19
1FLC	A	12	26	P07975	Influenza C virus (strain C/Johannesburg/1/1966)	655	KIKICLQKQVNSSFSLHNGFG	25.954	BETA_TURN	I	NDG-NAG-BMA	yes	-93.27	-142.3
1FLC	B	106	552	P07975	Influenza C virus (strain C/Johannesburg/1/1966)	655	LGIIRALLVGNISIGLQESLW	28.003	HELIX		NAG-NDG-MAN	yes	-54.85	-46.37
1FMX	A	269	345	P07267	Saccharomyces cerevisiae (strain ATCC 204508 / S288c) (Baker's yeast)	405	PDLIFNFNGYNFTIGPYDYTL	63.519	BETA_HAIRPIN_STRAND		NAG	yes	-96.57	142.04
1FMX	A	68	144	P07267	Saccharomyces cerevisiae (strain ATCC 204508 / S288c) (Baker's yeast)	405	DHEASSSYKANGTEFAIQYGT	50.542	BETA_HAIRPIN_STRAND		BMA-NAG-NAG	yes	-144.91	-47.52
1FQ3	A	65	71	P10144	Homo sapiens (Human)	247	TAAHCWGSSINVTLGAHNIKE	29.369	BETA_HAIRPIN_STRAND		NDG-NAG-BMA	yes	-142.24	115.82
1FQ4	A	67	144	P07267	Saccharomyces cerevisiae (strain ATCC 204508 / S288c) (Baker's yeast)	405	DHEASSSYKANGTEFAIQYGT	52.591	LOOP		NAG-NAG-BMA-BMA-BGC	yes	-138.61	-53.53
1FQ4	A	266	345	P07267	Saccharomyces cerevisiae (strain ATCC 204508 / S288c) (Baker's yeast)	405	PDLIFNFNGYNFTIGPYDYTL	64.202	BETA_HAIRPIN_STRAND		NDG	yes	-106.69	141.33
1FQ5	A	67	144	P07267	Saccharomyces cerevisiae (strain ATCC 204508 / S288c) (Baker's yeast)	405	DHEASSSYKANGTEFAIQYGT	52.591	BETA_HAIRPIN_STRAND		NAG-NAG-MAN-MAN-BMA	yes	-145.35	-55.88
1FQ5	A	266	345	P07267	Saccharomyces cerevisiae (strain ATCC 204508 / S288c) (Baker's yeast)	405	PDLIFNFNGYNFTIGPYDYTL	66.251	BETA_HAIRPIN_STRAND		NDG	yes	-100.92	137.1
1FQ6	A	67	144	P07267	Saccharomyces cerevisiae (strain ATCC 204508 / S288c) (Baker's yeast)	405	DHEASSSYKANGTEFAIQYGT	47.81	LOOP		NAG-NAG-BMA-BMA-GUP	yes	-138.62	-44.91
1FQ6	A	266	345	P07267	Saccharomyces cerevisiae (strain ATCC 204508 / S288c) (Baker's yeast)	405	PDLIFNFNGYNFTIGPYDYTL	66.934	BETA_HAIRPIN_STRAND		NDG	yes	-102.21	137.93
1FQ7	A	266	345	P07267	Saccharomyces cerevisiae (strain ATCC 204508 / S288c) (Baker's yeast)	405	PDLIFNFNGYNFTIGPYDYTL	72.398	BETA_HAIRPIN_STRAND		NAG	yes	-108.05	139.95
1FQ7	A	67	144	P07267	Saccharomyces cerevisiae (strain ATCC 204508 / S288c) (Baker's yeast)	405	DHEASSSYKANGTEFAIQYGT	43.712	LOOP		NAG-NAG-BMA-BMA-KBG	yes	-168.01	-30.96
1FQ8	A	266	345	P07267	Saccharomyces cerevisiae (strain ATCC 204508 / S288c) (Baker's yeast)	405	PDLIFNFNGYNFTIGPYDYTL	71.032	BETA_HAIRPIN_STRAND		NAG	yes	-102.25	136.38
1FQ8	A	67	144	P07267	Saccharomyces cerevisiae (strain ATCC 204508 / S288c) (Baker's yeast)	405	DHEASSSYKANGTEFAIQYGT	53.274	LOOP		NAG-NAG-MAN-MAN-BMA	yes	-153.71	-59.09
1FRT	A	225	247	P13599	Rattus norvegicus (Rat)	366	LRNGLASGSGNCSTGPNGDGS	92.205	BETA_HAIRPIN_STRAND		NAG-FUC	yes	-87.15	95.74
1FRT	A	104	126	P13599	Rattus norvegicus (Rat)	366	GLLGCELAPDNSSLPTAVFAL	59.421	BETA_TURN, BETA HAIRPIN(LOOP)	I	NAG	yes	86.4	4.23
1FSS	A	59	80	P04058	Torpedo californica (Pacific electric ray)	586	EPKKPWSGVWNASTYPNNCQQ	70.349	STRAND		NAG	yes	-96.55	90.71
1FSU	A	279	279	P15848	Homo sapiens (Human)	533	MVSLMDEAVGNVTAALKSSGL	50.542	HELIX		NAG-NAG	yes	-60.72	-42.4
1FSU	A	426	426	P15848	Homo sapiens (Human)	533	DSSLPEYSAFNTSVHAAIRHG	67.617	BETA_TURN, BETA HAIRPIN(LOOP)	I	NAG-NAG	yes	-78.33	103.43
1FUJ	A	159	174	P24158	Homo sapiens (Human)	256	DPPAQVLQELNVTVVTFFCRP	52.591	BETA_HAIRPIN_STRAND		NAG-FUC	yes	-78.28	119.25
1FY1	A	145	171	P20160	Homo sapiens (Human)	251	GRLSRFPRFVNVTVTPEDQCR	77.179	BETA_HAIRPIN_STRAND		NAG	yes	-95.53	124.96
1FY1	A	100	126	P20160	Homo sapiens (Human)	251	LMLLQLDREANLTSSVTILPL	81.277	LOOP		NAG	yes	-80.48	122.44
1FY1	A	114	140	P20160	Homo sapiens (Human)	251	SVTILPLPLQNATVEAGTRCQ	77.179	BETA_TURN	II	NAG-NAG	yes	70.84	2.24
1FY3	A	145	171	P20160	Homo sapiens (Human)	251	GRLSRFPRFVNVTVTPEDQCR	49.176	BETA_HAIRPIN_STRAND		NAG-NAG	yes	-80.28	131.64
1FY3	A	114	140	P20160	Homo sapiens (Human)	251	SVTILPLPLQNATVEAGTRCQ	75.13	BETA_TURN	II	NAG	yes	66.46	9.53
1FYT	A	78	103	P01903	Homo sapiens (Human)	254	ANLEIMTKRSNYTPITNVPPE	89.473	BETA_TURN	IV	NAG	yes	57.44	57.27
1FYT	A	118	143	P01903	Homo sapiens (Human)	254	FIDKFTPPVVNVTWLRNGKPV	63.519	BETA_HAIRPIN_STRAND		NAG	yes	-108.55	122.99
1FZC	B	364	394	P02675	Homo sapiens (Human)	491	MDGASQLMGENRTMTIHNGMF	38.931	HELIX		NAG	yes	-66.07	-29.93
1FZD	A	667	686	P02671	Homo sapiens (Human)	866	QQRMDGSLNFNRTWQDYKRGF	45.078	GAMMA_TURN	INVERSE	NAG-NAG-MAN-MAN-MAN-NAG	yes	-86.31	78.37
1FZG	B	364	394	P02675	Homo sapiens (Human)	491	MDGASQLMGENRTMTIHNGMF	39.614	HELIX		NAG-NAG	yes	-75.05	-46.59
1FZJ	A	86	107	P01901	Mus musculus (Mouse)	369	VDLRTLLGYYNQSKGGSHTIQ	100	LOOP		NAG	yes	55.72	48.77
1FZJ	A	176	197	P01901	Mus musculus (Mouse)	369	EWLRRYLKNGNATLLRTDSPK	60.104	HELIX		NAG-NAG-FUL	yes	-54.89	-38.81
1FZK	A	176	197	P01901	Mus musculus (Mouse)	369	EWLRRYLKNGNATLLRTDSPK	60.104	HELIX		NAG-NAG-FUL	yes	-52.42	-40.83
1FZK	A	86	107	P01901	Mus musculus (Mouse)	369	VDLRTLLGYYNQSKGGSHTIQ	100	LOOP		NAG	yes	53.62	52.38
1FZM	A	176	197	P01901	Mus musculus (Mouse)	369	EWLRRYLKNGNATLLRTDSPK	59.421	HELIX		NAG-NAG-FUL	yes	-53.31	-42.93
1FZM	A	86	107	P01901	Mus musculus (Mouse)	369	VDLRTLLGYYNQSKGGSHTIQ	100	LOOP		NAG	yes	55.4	49.78
1FZO	A	86	107	P01901	Mus musculus (Mouse)	369	VDLRTLLGYYNQSKGGSHTIQ	100	LOOP		NAG	yes	55.35	50.86
1FZO	A	176	197	P01901	Mus musculus (Mouse)	369	EWLRRYLKNGNATLLRTDSPK	59.421	HELIX		NAG-FUL	yes	-52.9	-39.96
1G0V	A	67	144	P07267	Saccharomyces cerevisiae (strain ATCC 204508 / S288c) (Baker's yeast)	405	DHEASSSYKANGTEFAIQYGT	51.908	BETA_HAIRPIN_STRAND		BMA-MAN-MAN-BMA-NAG-NAG-MAN-MAN	yes	-148.12	-66.57
1G5G	A	85	85	P35936	Newcastle disease virus (strain D26/76)	553	ACAKAPLEAYNRTLTTLLTPL	35.516	HELIX		NAG-NAG	yes	-58.15	-12.65
1G5G	A	447	447	P35936	Newcastle disease virus (strain D26/76)	553	SGEFDATYQKNISIQDSQVIV	69.666	LOOP		NAG-NAG-BMA	yes	-122.07	109.04
1G6I	A	155	155	P32906	Saccharomyces cerevisiae (strain ATCC 204508 / S288c)	549	YHLSDVLEVGNKTVYLNKAID	53.957	LOOP		NAG	yes	-112.51	96.15
1G6I	A	224	224	P32906	Saccharomyces cerevisiae (strain ATCC 204508 / S288c)	549	EFKYLAYLTGNRTYWELVERV	41.663	LOOP		NAG-NAG-BMA-MAN-MAN	yes	-88.52	103.28
1G6I	A	96	96	P32906	Saccharomyces cerevisiae (strain ATCC 204508 / S288c)	549	DSVDTLMLMYNSSTLYKSEFE	51.908	HELIX		NAG-NDG-BMA-MAN-MAN-MAN-MAN	yes	-65.11	-21.7
1G7P	A	86	107	P01901	Mus musculus (Mouse)	369	VDLRTLLGYYNQSKGGSHTIQ	100	LOOP		NAG	yes	53.51	51.32
1G7P	A	176	197	P01901	Mus musculus (Mouse)	369	EWLRRYLKNGNATLLRTDSPK	58.738	HELIX		NAG-NAG-FUC	yes	-49.82	-41.34
1G7Q	A	86	107	P01901	Mus musculus (Mouse)	369	VDLRTLLGYYNQSKGGSHTIQ	100	LOOP		NAG	yes	53.46	52.17
1G7Q	A	176	197	P01901	Mus musculus (Mouse)	369	EWLRRYLKNGNATLLRTDSPK	60.104	HELIX		NAG-NAG-FUC	yes	-50.96	-42.5
1G82	A	79	79	P31371	Homo sapiens (Human)	208	RTGFHLEIFPNGTIQGTRKDH	81.96	BETA_TURN, BETA HAIRPIN(LOOP)	I	NAG-NAG-FUC	yes	-76.38	4.99
1G8W	A	12	32	P05087	Phaseolus vulgaris (Kidney bean) (French bean)	272	NDIYFNFQRFNETNLILQRDA	33.467	LOOP		NAG	yes	-152.82	140.05
1G9F	A	75	107	P05046	Glycine max (Soybean) (Glycine hispida)	285	GSVASFAASFNFTFYAPDTKR	32.101	STRAND		NAG-NAG	yes	-111.83	128.84
1G9M	G	262	262	P04578	Human immunodeficiency virus type 1 group M subtype B (isolate HXB2)	856	RPVVSTQLLLNGSLAEEEVVI	23.222	BETA_TURN	IV	NAG	yes	52.55	33.45
1G9M	G	234	234	P04578	Human immunodeficiency virus type 1 group M subtype B (isolate HXB2)	856	AILKCNNKTFNGTGPCTNVST	51.908	LOOP		NAG	yes	-108.41	84.74
1G9M	G	339	339	P04578	Human immunodeficiency virus type 1 group M subtype B (isolate HXB2)	856	AHCNISRAKWNNTLKQIASKL	59.421	HELIX		NAG	yes	-70.94	-24.17
1G9M	G	276	276	P04578	Human immunodeficiency virus type 1 group M subtype B (isolate HXB2)	856	AEEEVVIRSVNFTDNAKTIIV	49.859	BETA_TURN, BETA HAIRPIN(LOOP)	I,IV	NAG	yes	-170.53	103.14
1G9M	G	392	392	P04578	Human immunodeficiency virus type 1 group M subtype B (isolate HXB2)	856	FFYCNSTQLFNSTWFNSTWST	79.911	LOOP		NAG	yes	-150.87	79.54
1G9M	G	463	463	P04578	Human immunodeficiency virus type 1 group M subtype B (isolate HXB2)	856	LLTRDGGNSNNESEIFRPGGG	79.228	GAMMA_TURN,BETA HAIRPIN (LOOP)	INVERSE	NAG-FUC	yes	-147.31	-169.5
1G9M	G	197	197	P04578	Human immunodeficiency virus type 1 group M subtype B (isolate HXB2)	856	DTTSYKLTSCNTSVITQACPK	77.179	LOOP		NAG	yes	-80.76	147.53
1G9M	G	386	386	P04578	Human immunodeficiency virus type 1 group M subtype B (isolate HXB2)	856	FNCGGEFFYCNSTQLFNSTWF	44.395	LOOP		NAG	yes	-69.49	109.52
1G9M	G	295	295	P04578	Human immunodeficiency virus type 1 group M subtype B (isolate HXB2)	856	IVQLNTSVEINCTRPNNNTRK	46.444	BETA_HAIRPIN_STRAND		NAG-FUC	yes	-94.26	130.05
1G9M	G	289	289	P04578	Human immunodeficiency virus type 1 group M subtype B (isolate HXB2)	856	DNAKTIIVQLNTSVEINCTRP	27.32	BETA_HAIRPIN_STRAND		NAG	yes	-104.39	-4.2
1G9M	G	448	448	P04578	Human immunodeficiency virus type 1 group M subtype B (isolate HXB2)	856	PISGQIRCSSNITGLLLTRDG	40.297	BETA_HAIRPIN_STRAND		NAG	yes	-107.95	116.89
1G9M	G	230	230	P04578	Human immunodeficiency virus type 1 group M subtype B (isolate HXB2)	856	PAGFAILKCNNKTFNGTGPCT	42.346	BETA_TURN, BETA HAIRPIN(LOOP)	VIII	NDG	yes	-55.28	129.23
1G9M	G	241	241	P04578	Human immunodeficiency virus type 1 group M subtype B (isolate HXB2)	856	KTFNGTGPCTNVSTVQCTHGI	48.493	BETA_HAIRPIN_STRAND		NDG	yes	-92.98	88.13
1G9M	G	88	88	P04578	Human immunodeficiency virus type 1 group M subtype B (isolate HXB2)	856	DPNPQEVVLVNVTENFNMWKN	100	STRAND		NDG	yes	-83.76	83.3
1G9N	G	295	291	P35961	Human immunodeficiency virus type 1 group M subtype B	843	IVQLNESVVINCTRPNNNTRK	24.588	BETA_HAIRPIN_STRAND		NAG	yes	-103.17	107.76
1G9N	G	394	389	P35961	Human immunodeficiency virus type 1 group M subtype B	843	YCNSTQLFTWNDTRKLNNTGR	44.395	GAMMA TURN,BETA TURN,BETA HAIRPIN(LOOP)	INVERSE,IV	NAG	yes	-111.42	141.6
1G9N	G	262	258	P35961	Human immunodeficiency virus type 1 group M subtype B	843	RPVVSTQLLLNGSLAEEEIVI	25.954	BETA_TURN	IV	NAG	yes	54.64	31.05
1G9N	G	463	450	P35961	Human immunodeficiency virus type 1 group M subtype B	843	LLTRDGGKDTNGTEIFRPGGG	87.424	GAMMA_TURN,BETA HAIRPIN (LOOP)	INVERSE	NAG	yes	-47.08	162.48
1G9N	G	408	395	P35961	Human immunodeficiency virus type 1 group M subtype B	843	LFTWNDTRKLNNTGRNITLPC	64.885	BETA_TURN, BETA HAIRPIN(LOOP)	IV	NAG	yes	-129.24	32.86
1G9N	G	197	193	P35961	Human immunodeficiency virus type 1 group M subtype B	843	DNASYRLISCNTSVITQACPK	82.643	BETA_HAIRPIN_STRAND		NAG	yes	-75.95	157.7
1G9N	G	276	272	P35961	Human immunodeficiency virus type 1 group M subtype B	843	AEEEIVIRSENFTNNAKTIIV	50.542	BETA_TURN, BETA HAIRPIN(LOOP)	I,IV	NAG	yes	178.87	88.57
1G9N	G	386	381	P35961	Human immunodeficiency virus type 1 group M subtype B	843	FNCGGEFFYCNSTQLFTWNDT	45.761	LOOP		NAG	yes	-73.11	110.23
1G9N	G	356	351	P35961	Human immunodeficiency virus type 1 group M subtype B	843	AIKLKEQFGNNKTIIFNPSSG	100	GAMMA TURN,BETA TURN	INVERSE,IV	NAG	yes	-77.97	46.65
1G9N	G	448	435	P35961	Human immunodeficiency virus type 1 group M subtype B	843	PIRGQIRCSSNITGLLLTRDG	39.614	BETA_HAIRPIN_STRAND		NAG	yes	-99.59	116.58
1G9N	G	289	285	P35961	Human immunodeficiency virus type 1 group M subtype B	843	NNAKTIIVQLNESVVINCTRP	29.369	BETA_HAIRPIN_STRAND		NAG	yes	-94.71	-11.67
1G9N	G	234	230	P35961	Human immunodeficiency virus type 1 group M subtype B	843	AILKCNDKKFNGTGPCTNVST	79.228	LOOP		NAG	yes	-59.24	-25.66
1G9N	G	241	237	P35961	Human immunodeficiency virus type 1 group M subtype B	843	KKFNGTGPCTNVSTVQCTHGI	54.64	BETA_TURN	IV	NDG	yes	-94.52	40.82
1G9N	G	88	87	P35961	Human immunodeficiency virus type 1 group M subtype B	843	DPNPQEVKLENVTENFNMWKN	100	GAMMA_TURN	INVERSE	NDG	yes	-80.9	75.31
1GAH	A	395	418	P22832	Aspergillus shirousami	639	VSIVETHAASNGSLSEQFDKS	75.813	BETA_TURN	I	NAG-NAG-BMA-MAN-MAN-MAN-MAN-MAN-MAN	yes	-92.72	6.98
1GAH	A	171	194	P22832	Aspergillus shirousami	639	NDLSYVAQYWNQTGYDLWEEV	37.565	BETA_TURN	I	NAG-NAG-BMA-MAN-MAN	yes	-87.05	23.15
1GAI	A	395	418	P22832	Aspergillus shirousami	639	VSIVETHAASNGSLSEQFDKS	77.179	BETA_TURN	I	NAG-NAG-BMA-MAN-MAN-MAN-MAN-MAN-MAN	yes	-94.12	7.91
1GAI	A	171	194	P22832	Aspergillus shirousami	639	NDLSYVAQYWNQTGYDLWEEV	37.565	BETA_TURN	I	NAG-NAG-BMA-MAN-MAN	yes	-87.08	25.09
1GAL	A	89	111	P13006	Aspergillus niger	605	AYETVELATNNQTALIRSGNG	73.764	BETA_TURN, BETA HAIRPIN(LOOP)	IV	NAG-NAG-BMA-MAN-MAN	yes	65.13	35.54
1GAL	A	161	183	P13006	Aspergillus niger	605	AKQIAAGHYFNASCHGVNGTV	34.15	LOOP		NAG	yes	-86.37	114
1GAL	A	355	377	P13006	Aspergillus niger	605	QGQAAWFATFNETFGDYSEKA	51.225	HELIX_BETA_HAIRPIN		NAG	yes	-60.85	-34.07
1GAL	A	388	410	P13006	Aspergillus niger	605	EEAVARGGFHNTTALLIQYEN	40.297	LOOP		NAG	yes	-126.06	112.26
1GAL	A	168	190	P13006	Aspergillus niger	605	HYFNASCHGVNGTVHAGPRDT	100	BETA_TURN	IV	NAG	yes	-112.51	1.89
1GC1	G	276	276	P04578	Human immunodeficiency virus type 1 group M subtype B (isolate HXB2)	856	AEEEVVIRSVNFTDNAKTIIV	44.395	BETA_TURN, BETA HAIRPIN(LOOP)	IV,VIII	NAG	yes	-151.74	105.71
1GC1	G	386	386	P04578	Human immunodeficiency virus type 1 group M subtype B (isolate HXB2)	856	FNCGGEFFYCNSTQLFNSTWF	46.444	LOOP		NAG	yes	-71.37	115.06
1GC1	G	289	289	P04578	Human immunodeficiency virus type 1 group M subtype B (isolate HXB2)	856	DNAKTIIVQLNTSVEINCTRP	32.101	BETA_HAIRPIN_STRAND		NAG	yes	-76.42	-54.46
1GC1	G	392	392	P04578	Human immunodeficiency virus type 1 group M subtype B (isolate HXB2)	856	FFYCNSTQLFNSTWFNSTWST	76.496	LOOP		NAG-FUC	yes	-164.28	83.08
1GC1	G	332	332	P04578	Human immunodeficiency virus type 1 group M subtype B (isolate HXB2)	856	KIGNMRQAHCNISRAKWNNTL	32.784	BETA_HAIRPIN_STRAND		NAG	yes	-118.13	136.07
1GC1	G	339	339	P04578	Human immunodeficiency virus type 1 group M subtype B (isolate HXB2)	856	AHCNISRAKWNNTLKQIASKL	54.64	HELIX		NAG	yes	-68.9	-28.28
1GC1	G	262	262	P04578	Human immunodeficiency virus type 1 group M subtype B (isolate HXB2)	856	RPVVSTQLLLNGSLAEEEVVI	21.173	LOOP		NAG	yes	46.83	36.21
1GC1	G	448	448	P04578	Human immunodeficiency virus type 1 group M subtype B (isolate HXB2)	856	PISGQIRCSSNITGLLLTRDG	42.346	BETA_HAIRPIN_STRAND		NAG-FUC	yes	-109.61	112.51
1GC1	G	197	197	P04578	Human immunodeficiency virus type 1 group M subtype B (isolate HXB2)	856	DTTSYKLTSCNTSVITQACPK	64.202	LOOP		NAG	yes	-86.36	153.92
1GC1	G	295	295	P04578	Human immunodeficiency virus type 1 group M subtype B (isolate HXB2)	856	IVQLNTSVEINCTRPNNNTRK	48.493	BETA_HAIRPIN_STRAND		NAG-FUC	yes	-95.31	129.72
1GC1	G	234	234	P04578	Human immunodeficiency virus type 1 group M subtype B (isolate HXB2)	856	AILKCNNKTFNGTGPCTNVST	51.225	LOOP		NDG-FUC	yes	-115.79	83.31
1GH7	A	34	58	P32927	Homo sapiens (Human)	897	ADTQDAQRLVNVTLIRRVNED	40.98	LOOP		NAG-NAG-BMA	yes	-130.81	143
1GH7	A	167	191	P32927	Homo sapiens (Human)	897	SWEDAAILLSNTSQATLGPEH	94.937	BETA_TURN	IV	NAG-FUC-NAG	yes	-100.14	-7.95
1GIK	A	44	44	P23339	Phytolacca americana (American pokeweed)	261	CYGIPMLPNTNSTIKYLLVKL	94.254	BETA_TURN	IV	NDG	yes	-81.04	99.01
1GLM	A	395	419	P69327	Aspergillus awamori (Black koji mold)	640	VSIVETHAASNGSMSEQYDKS	78.545	BETA_TURN	I	NAG-NAG-MAN-MAN-MAN-MAN-MAN-MAN	yes	-91.44	5.36
1GLM	A	171	195	P69327	Aspergillus awamori (Black koji mold)	640	NDLSYVAQYWNQTGYDLWEEV	36.882	BETA_TURN	I	NAG-NAG-MAN-MAN-MAN	yes	-81.13	25.36
1GNZ	A	112	102	Q8W1R6	Griffonia simplicifolia (Bandeiraea simplicifolia)	247	KDAGEYLGLFNKSTATQPSKN	50.542	BETA_TURN, BETA HAIRPIN(LOOP)	I	NAG	yes	-97.92	160.92
1GNZ	A	27	17	Q8W1R6	Griffonia simplicifolia (Bandeiraea simplicifolia)	247	EDSIIFQGDANTTAGTLQLCK	63.519	BETA_HAIRPIN_STRAND		NAG	yes	-169.17	165.74
1GPE	A	165	165	P81156	Penicillium amagasakiense	587	AAQLAAGHSFNATCHGTNGTV	47.127	LOOP		NAG	yes	-104.93	102.03
1GPE	A	93	93	P81156	Penicillium amagasakiense	587	QNYLTVPLINNRTNNIKAGKG	86.058	BETA_TURN, BETA HAIRPIN(LOOP)	I	NAG-NAG-BMA-MAN-MAN	yes	65.86	21.74
1GPE	A	392	392	P81156	Penicillium amagasakiense	587	EETVARGGFHNVTALKVQYEN	40.297	LOOP		NAG	yes	-131.88	109.2
1GPE	A	357	357	P81156	Penicillium amagasakiense	587	AGQGQAVFFANFTETFGDYAP	13.66	BETA_HAIRPIN_STRAND		NAG-NAG	yes	-83.37	-173.29
1GPI	A	286	304	Q7LIJ0	Phanerochaete chrysosporium (White-rot fungus)	510	TVVTQFLTNDNTSTGTLSEIR	75.813	BETA_TURN, BETA HAIRPIN(LOOP)	I	NAG	yes	54.6	30.55
1GPK	A	457	478	P04058	Torpedo californica (Pacific electric ray)	586	VFGLPLVKELNYTAEEEALSR	86.058	LOOP		NAG	yes	61.07	39.07
1GPK	A	416	437	P04058	Torpedo californica (Pacific electric ray)	586	HFVNKYTKFGNGTYLYFFNHR	77.862	LOOP		NAG-NDG	yes	-108.21	8.94
1GPK	A	59	80	P04058	Torpedo californica (Pacific electric ray)	586	EPKKPWSGVWNASTYPNNCQQ	68.983	STRAND		NAG	yes	-76.85	106.66
1GPN	A	416	437	P04058	Torpedo californica (Pacific electric ray)	586	HFVNKYTKFGNGTYLYFFNHR	76.496	LOOP		NAG	yes	-111.68	17.73
1GPN	A	59	80	P04058	Torpedo californica (Pacific electric ray)	586	EPKKPWSGVWNASTYPNNCQQ	60.787	STRAND		NAG	yes	-75.58	101.51
1GPZ	A	564	581	P00736	Homo sapiens (Human)	705	PNLLPICLPDNDTFYDLGLMG	51.908	LOOP		NAG-NAG-FUC	yes	-125.15	129.68
1GQG	A	109	109	Q7SIC2	Aspergillus japonicus	350	SSGDYGSVPRNVTHTFQIQDP	60.104	BETA_TURN	II	NAG	yes	65.53	27.61
1GQG	A	248	248	Q7SIC2	Aspergillus japonicus	350	FVTATQAQDTNYTLSTISMST	53.957	LOOP		NAG	yes	58.54	63.17
1GQG	A	142	142	Q7SIC2	Aspergillus japonicus	350	FEDLFYYLGTNATDTTHTPYI	87.424	STRAND		NAG	yes	-49.36	141.83
1GQG	A	191	191	Q7SIC2	Aspergillus japonicus	350	LSFTPRTDTVNGTAPANTVWH	68.3	BETA_TURN	I',IV	NAG-NAG	yes	49.43	37.58
1GQH	A	142	142	Q7SIC2	Aspergillus japonicus	350	FEDLFYYLGTNATDTTHTPYI	86.741	STRAND		NAG	yes	-47.13	144.81
1GQH	A	248	248	Q7SIC2	Aspergillus japonicus	350	FVTATQAQDTNYTLSTISMST	54.64	LOOP		NAG	yes	55.28	61.13
1GQH	A	90	90	Q7SIC2	Aspergillus japonicus	350	GSFQLWAQSGNETQQTRVLSS	100	BETA_TURN, BETA HAIRPIN(LOOP)	II'	NAG	yes	-89.1	-4.38
1GQH	A	109	109	Q7SIC2	Aspergillus japonicus	350	SSGDYGSVPRNVTHTFQIQDP	62.153	BETA_TURN	II	NAG	yes	60.92	16.65
1GQH	A	191	191	Q7SIC2	Aspergillus japonicus	350	LSFTPRTDTVNGTAPANTVWH	66.934	BETA_TURN	I',IV	NAG-NAG	yes	53.06	31.78
1GQR	A	416	437	P04058	Torpedo californica (Pacific electric ray)	586	HFVNKYTKFGNGTYLYFFNHR	75.813	LOOP		NAG	yes	-112.4	23.9
1GQR	A	59	80	P04058	Torpedo californica (Pacific electric ray)	586	EPKKPWSGVWNASTYPNNCQQ	70.349	STRAND		NAG	yes	-79.9	102.73
1GQS	A	416	437	P04058	Torpedo californica (Pacific electric ray)	586	HFVNKYTKFGNGTYLYFFNHR	81.277	LOOP		NAG	yes	-100.13	13.52
1GQS	A	59	80	P04058	Torpedo californica (Pacific electric ray)	586	EPKKPWSGVWNASTYPNNCQQ	70.349	STRAND		NAG	yes	-73.29	100.92
1GSL	A	18	18	P24146	Griffonia simplicifolia (Bandeiraea simplicifolia)	243	YPDFWSYSLKNGTEITFLGDA	73.764	BETA_TURN	II	NAG-NAG-BMA-FUC	yes	-54.56	129.71
1GW0	A	216	266	Q70KY3	Melanocarpus albomyces	623	NPNTGEGQYANVTLTPGKRHR	75.13	STRAND		NAG-NAG-BMA	yes	-118.74	108.34
1GW0	A	396	446	Q70KY3	Melanocarpus albomyces	623	KPIIDYILTGNTSYPVSDNIV	34.15	LOOP		NAG-NAG	yes	-114.44	117.82
1GW0	A	289	339	Q70KY3	Melanocarpus albomyces	623	ASRAPDNYWFNVTFGGQAACG	19.124	BETA_HAIRPIN_STRAND		NAG-NAG-BMA-MAN-MAN	yes	-100.15	143.11
1GW0	A	39	89	Q70KY3	Melanocarpus albomyces	623	DTGVTQSYVFNLTEVDNWMGP	43.029	BETA_HAIRPIN_STRAND		NAG	yes	-102.49	113.12
1GW0	A	201	251	Q70KY3	Melanocarpus albomyces	623	APPFSDNVLINGTAVNPNTGE	52.591	BETA_TURN	I',IV	NAG	yes	54.62	45.62
1GW0	A	88	138	Q70KY3	Melanocarpus albomyces	623	EVTVINNLVTNGTSIHWHGIH	10.928	BETA_TURN	IV	NAG-NAG-BMA-MAN-MAN-MAN-BMA	yes	-54.2	144.21
1GW0	A	376	426	Q70KY3	Melanocarpus albomyces	623	TGTPLFVWKVNGSDINVDWGK	72.398	BETA_TURN	I',IV	NAG-NAG	yes	56.46	44.77
1GWB	A	175	175	P07359	Homo sapiens (Human)	626	KLEKLSLANNNLTELPAGLLN	51.225	LOOP		NAG	yes	-145.44	25.97
1GWB	A	37	37	P07359	Homo sapiens (Human)	626	SHLEVNCDKRNLTALPPDLPK	91.522	LOOP		NAG	yes	42.63	67.22
1GXS	A	117	172	P52708	Sorghum bicolor (Sorghum)	510	SPAGVVFSYSNTSSDLSMGDD	73.764	BETA_TURN	VIII	NAG-NAG-FUL	yes	-76.06	-14.69
1GXS	B	310	365	P52708	Sorghum bicolor (Sorghum)	510	LPEVQTALHANVSGIVEYPWT	21.173	BETA_TURN	IV	NAG	yes	53.7	55.27
1GYA	A	65	89	P06729	Homo sapiens (Human)	351	KEKDTYKLFKNGTLKIKHLKT	73.764	BETA_TURN, BETA HAIRPIN(LOOP)	I	NAG-NAG-BMA-MAN-MAN-MAN-MAN-MAN-MAN	yes	-61.99	-9.01
1GYC	A	333	353	Q12718	Trametes versicolor (White-rot fungus)	519	DKALNLAFNFNGTNFFINNAT	66.251	BETA_TURN, BETA HAIRPIN(LOOP)	IV	NAG	yes	-115.92	21.78
1GYC	A	251	271	Q12718	Trametes versicolor (White-rot fungus)	519	AQRYSFVLNANQTVGNYWVRA	54.64	GAMMA_TURN	INVERSE	NAG	yes	-119.91	17.93
1GYC	A	217	237	Q12718	Trametes versicolor (White-rot fungus)	519	PNYTFSIDGHNLTVIEVDGIN	59.421	LOOP		NAG-NAG	yes	-96.54	160.5
1GYC	A	436	456	Q12718	Trametes versicolor (White-rot fungus)	519	VSTGTPAAGDNVTIRFQTDNP	32.101	STRAND		NAG-NAG	yes	-145.25	70.7
1GYC	A	54	74	Q12718	Trametes versicolor (White-rot fungus)	519	FQLNVDDTLTNHSMLKSTSIH	34.15	LOOP		NAG-NAG	yes	-105.75	108.32
1GYC	A	341	361	Q12718	Trametes versicolor (White-rot fungus)	519	NFNGTNFFINNATFTPPTVPV	97.669	BETA_TURN	I',IV	NAG	yes	69.09	17.58
1GZ1	A	141	167	Q9C1S9	Humicola insolens (Soft-rot fungus)	476	EVPSFQWLDRNVTVDTLLVET	47.81	HELIX		NAG	yes	-50.83	-41.03
1GZ7	A	351	365	P32946	Candida rugosa (Yeast)	548	EGTLFGLSSLNVTTDAQARAY	74.447	BETA_TURN	I	NAG-NAG	yes	-95.41	2.78
1GZA	A	143	163	P28313	Arthromyces ramosus	364	PRLEFLTGRSNSSQPSPPSLI	59.421	LOOP		NAG-NAG	yes	-80.62	-11.48
1GZB	A	143	163	P28313	Arthromyces ramosus	364	PRLEFLTGRSNSSQPSPPSLI	56.006	LOOP		NAG-NAG	yes	-84.59	-8.63
1GZM	A	15	15	P02699	Bos taurus (Bovine)	348	EGPNFYVPFSNKTGVVRSPFE	47.81	BETA_TURN	I	NAG-NAG-BMA	yes	-102.72	28.91
1H15	A	118	143	P01903	Homo sapiens (Human)	254	FIDKFTPPVVNVTWLRNGKPV	68.983	BETA_HAIRPIN_STRAND		NAG-NAG	yes	-96.22	131.65
1H15	A	78	103	P01903	Homo sapiens (Human)	254	ANLEIMTKRSNYTPITNVPPE	94.937	BETA_TURN	IV	NAG	yes	56.61	57.1
1H1B	A	159	173	P08246	Homo sapiens (Human)	267	RGIASVLQELNVTVVTSLCRR	56.689	BETA_HAIRPIN_STRAND		NAG-FUC	yes	-70.87	126.8
1H1B	A	109	124	P08246	Homo sapiens (Human)	267	LLNDIVILQLNGSATINANVQ	62.153	LOOP		NAG-FUC	yes	-81.71	7.64
1H1I	A	90	90	Q7SIC2	Aspergillus japonicus	350	GSFQLWAQSGNETQQTRVLSS	100	BETA_TURN, BETA HAIRPIN(LOOP)	II'	NAG	yes	-91.91	2.54
1H1I	A	191	191	Q7SIC2	Aspergillus japonicus	350	LSFTPRTDTVNGTAPANTVWH	68.3	BETA_TURN	I',IV	NAG-NAG	yes	44.09	36.05
1H1I	A	109	109	Q7SIC2	Aspergillus japonicus	350	SSGDYGSVPRNVTHTFQIQDP	60.104	BETA_TURN	II	NAG	yes	67.11	24.74
1H1I	A	248	248	Q7SIC2	Aspergillus japonicus	350	FVTATQAQDTNYTLSTISMST	54.64	LOOP		NAG	yes	58.22	60.99
1H1I	A	142	142	Q7SIC2	Aspergillus japonicus	350	FEDLFYYLGTNATDTTHTPYI	88.79	STRAND		NAG	yes	-48.49	137.12
1H1M	A	248	248	Q7SIC2	Aspergillus japonicus	350	FVTATQAQDTNYTLSTISMST	51.908	LOOP		NAG	yes	59.93	64.95
1H1M	A	109	109	Q7SIC2	Aspergillus japonicus	350	SSGDYGSVPRNVTHTFQIQDP	62.153	BETA_TURN	II	NAG	yes	64.41	29.38
1H1M	A	191	191	Q7SIC2	Aspergillus japonicus	350	LSFTPRTDTVNGTAPANTVWH	67.617	BETA_TURN	I',IV	NAG-NAG	yes	48.8	39.29
1H1M	A	90	90	Q7SIC2	Aspergillus japonicus	350	GSFQLWAQSGNETQQTRVLSS	100	BETA_TURN, BETA HAIRPIN(LOOP)	II'	NAG	yes	-87.23	-2.28
1H1M	A	142	142	Q7SIC2	Aspergillus japonicus	350	FEDLFYYLGTNATDTTHTPYI	87.424	STRAND		NAG	yes	-49.22	139.36
1H22	A	59	80	P04058	Torpedo californica (Pacific electric ray)	586	EPKKPWSGVWNASTYPNNCQQ	71.032	STRAND		NAG	yes	-80.01	108.81
1H22	A	416	437	P04058	Torpedo californica (Pacific electric ray)	586	HFVNKYTKFGNGTYLYFFNHR	75.813	LOOP		NAG	yes	-112.64	22.85
1H23	A	416	437	P04058	Torpedo californica (Pacific electric ray)	586	HFVNKYTKFGNGTYLYFFNHR	77.862	LOOP		NAG	yes	-106.17	18.41
1H23	A	59	80	P04058	Torpedo californica (Pacific electric ray)	586	EPKKPWSGVWNASTYPNNCQQ	73.764	STRAND		NAG	yes	-76.85	112.39
1H3J	A	142	162	P28314	Coprinopsis cinerea (Inky cap fungus)	363	PRLEFLTGRSNSSQPSPPSLI	60.104	LOOP		NAG-NAG	yes	-82.64	-12.77
1H46	X	286	304	Q7LHI2	Phanerochaete chrysosporium (White-rot fungus)	540	TVVTQFLTNDNTSTGTLSEIR	77.862	BETA_TURN, BETA HAIRPIN(LOOP)	I	NAG	yes	54.6	32.72
1H4P	A	325	325	P23776	Saccharomyces cerevisiae (strain ATCC 204508 / S288c)	448	VACEWGTGVLNESHWTVCGEF	87.424	BETA_TURN	I	NAG-NAG-MAN-MAN-BMA	yes	-91.73	-0.35
1H4P	A	165	165	P23776	Saccharomyces cerevisiae (strain ATCC 204508 / S288c)	448	YLDQAIGWARNNSLKVWVDLH	73.764	HELIX		NAG-NAG-BMA-BMA-MAN-BMA-MAN-MAN-BMA-BMA	yes	-52.08	-37.6
1H76	A	497	497	P09571	Sus scrofa (Pig)	696	GEGCAPGSQRNSSLCALCIGS	92.205	BETA_TURN	I	NAG	yes	-96.12	8.16
1H81	A	77	105	O64411	Zea mays (Maize)	500	GKMNPIWPIVNSTLKLRNFRS	46.444	HELIX		NAG-NAG	yes	-69.53	-33.71
1H82	A	77	105	O64411	Zea mays (Maize)	500	GKMNPIWPIVNSTLKLRNFRS	46.444	HELIX		NAG-NAG	yes	-74.75	-34.15
1H83	A	77	105	O64411	Zea mays (Maize)	500	GKMNPIWPIVNSTLKLRNFRS	46.444	HELIX		NAG-NAG	yes	-76.75	-31.2
1H84	A	77	105	O64411	Zea mays (Maize)	500	GKMNPIWPIVNSTLKLRNFRS	45.078	HELIX		NAG-NAG	yes	-78.12	-24.22
1H86	A	77	105	O64411	Zea mays (Maize)	500	GKMNPIWPIVNSTLKLRNFRS	47.127	HELIX		NAG-NAG	yes	-86.88	-11.48
1H8L	A	321	318	P83852	Lophonetta specularioides (Crested duck)	380	LDATDGRGILNATISVADINH	78.545	BETA_TURN	II	NAG	yes	65.62	31.46
1H8L	A	136	133	P83852	Lophonetta specularioides (Crested duck)	380	EGDRGGTVGRNNSNNYDLNRN	27.32	LOOP		NAG-NAG-BMA	yes	-71.64	-179.69
1H8V	A	164	180	O00095	Hypocrea jecorina (Trichoderma reesei)	234	MQVYSFVAQTNTTNYSGDVKN	22.539	BETA_TURN	IV	NAG	yes	-58.05	123.65
1HA0	A	81	97	P03437	Influenza A virus (strain A/Aichi/2/1968 H3N2)	566	LGDPHCDVFQNETWDLFVERS	57.372	BETA_TURN	II	NAG	yes	60.63	24.1
1HA0	A	38	54	P03437	Influenza A virus (strain A/Aichi/2/1968 H3N2)	566	TITDDQIEVTNATELVQSSST	58.738	LOOP		NAG-NAG-BMA	yes	179.1	159.49
1HA0	A	165	181	P03437	Influenza A virus (strain A/Aichi/2/1968 H3N2)	566	TKSGSTYPVLNVTMPNNDNFD	73.764	STRAND		NAG-NAG-BMA	yes	-148.49	91.61
1HA0	A	285	301	P03437	Influenza A virus (strain A/Aichi/2/1968 H3N2)	566	DTCISECITPNGSIPNDKPFQ	51.225	BETA_TURN, BETA HAIRPIN(LOOP)	I	NAG-NAG-MAN	yes	-66.45	-16.9
1HA0	A	22	38	P03437	Influenza A virus (strain A/Aichi/2/1968 H3N2)	566	TLCLGHHAVPNGTLVKTITDD	100	BETA_TURN	VIII	NAG	yes	-103.5	99.73
1HAG	E	60G	416	P00734	Homo sapiens (Human)	622	HCLLYPPWDKNFTENDLLVRI	71.715	BETA_HAIRPIN_STRAND		NAG	yes	-159.87	78.41
1HAH	H	60G	416	P00734	Homo sapiens (Human)	622	HCLLYPPWDKNFTENDLLVRI	76.496	BETA_HAIRPIN_STRAND		NAG	yes	-148.06	73.69
1HAI	H	60G	416	P00734	Homo sapiens (Human)	622	HCLLYPPWDKNFTENDLLVRI	76.496	BETA_HAIRPIN_STRAND		NAG	yes	-150.06	85.13
1HBJ	A	416	437	P04058	Torpedo californica (Pacific electric ray)	586	HFVNKYTKFGNGTYLYFFNHR	77.179	LOOP		NAG-NAG	yes	-112.73	17.65
1HBJ	A	59	80	P04058	Torpedo californica (Pacific electric ray)	586	EPKKPWSGVWNASTYPNNCQQ	76.496	STRAND		NAG	yes	-75.85	106.27
1HCN	A	78	102	P01215	Homo sapiens (Human)	116	VTVMGGFKVENHTACHCSTCY	23.905	BETA_HAIRPIN_STRAND		NAG	yes	-104.64	106.32
1HCN	A	52	76	P01215	Homo sapiens (Human)	116	RSKKTMLVQKNVTSESTCCVA	68.983	LOOP		NAG	yes	-68.92	-27.43
1HCU	A	230	250	Q9P8T8	Hypocrea jecorina (Trichoderma reesei)	523	GLIGTFVSTSNGTFQDSSGSW	57.372	BETA_TURN	IV,I	NAG	yes	-134.83	6.86
1HCU	A	85	105	Q9P8T8	Hypocrea jecorina (Trichoderma reesei)	523	NTILQYVPQINFTTTAVANQG	60.104	BETA_TURN	IV	NAG	yes	-110.34	90.24
1HCU	A	126	146	Q9P8T8	Hypocrea jecorina (Trichoderma reesei)	523	LRGPFSSLATNQTLVNSLLRQ	48.493	LOOP		NAG	yes	-67.17	102.18
1HCY	A	167	167	P04254	Panulirus interruptus (California spiny lobster)	657	AKMTQKQGTFNVSFTGTKKNR	58.055	STRAND		NDG-NAG	yes	-94.93	128.65
1HD4	A	78	102	P01215	Homo sapiens (Human)	116	VTVMGGFKVENHTACHCSTCY	15.709	BETA_TURN	IV	NAG-NAG-BMA-MAN-MAN-NAG-NAG-GAL-GAL	yes	-2.97	69.53
1HGD	A	38	54	P03438	Influenza A virus (strain A/X-31 H3N2)	566	TITDDQIEVTNATELVQSSST	58.738	LOOP		NAG	yes	-163.37	154.07
1HGD	A	285	301	P03438	Influenza A virus (strain A/X-31 H3N2)	566	DTCISECITPNGSIPNDKPFQ	50.542	BETA_TURN, BETA HAIRPIN(LOOP)	I	NAG	yes	-83.63	3.89
1HGD	A	165	181	P03438	Influenza A virus (strain A/X-31 H3N2)	566	TKSESTYPVLNVTMPNNDNFD	61.47	STRAND		NAG-NAG-BMA	yes	-146.13	84.16
1HGD	B	154	499	P03438	Influenza A virus (strain A/X-31 H3N2)	566	CDNACIESIRNGTYDHDVYRD	56.006	LOOP		NAG	yes	-82.91	8.67
1HGE	A	38	54	P03438	Influenza A virus (strain A/X-31 H3N2)	566	TITDDQIEVTNATELVQSSST	58.055	LOOP		NAG	yes	-160.94	153.13
1HGE	A	285	301	P03438	Influenza A virus (strain A/X-31 H3N2)	566	DTCISECITPNGSIPNDKPFQ	50.542	BETA_TURN, BETA HAIRPIN(LOOP)	I	NAG	yes	-81.4	4.13
1HGE	A	165	181	P03438	Influenza A virus (strain A/X-31 H3N2)	566	TKSESTYPVLNVTMPNNDNFD	60.787	STRAND		NAG-NAG-BMA	yes	-146.92	81.59
1HGE	B	154	499	P03438	Influenza A virus (strain A/X-31 H3N2)	566	CDNACIESIRNGTYDHDVYRD	56.006	LOOP		NAG	yes	-81.02	10.21
1HGF	A	38	54	P03438	Influenza A virus (strain A/X-31 H3N2)	566	TITDDQIEVTNATELVQSSST	58.738	LOOP		NAG	yes	-164.63	154.21
1HGF	A	285	301	P03438	Influenza A virus (strain A/X-31 H3N2)	566	DTCISECITPNGSIPNDKPFQ	50.542	BETA_TURN, BETA HAIRPIN(LOOP)	I	NAG	yes	-81.54	2.35
1HGF	A	165	181	P03438	Influenza A virus (strain A/X-31 H3N2)	566	TKSESTYPVLNVTMPNNDNFD	60.787	STRAND		NAG-NAG-BMA	yes	-148.25	93.43
1HGF	B	154	499	P03438	Influenza A virus (strain A/X-31 H3N2)	566	CDNACIESIRNGTYDHDVYRD	57.372	LOOP		NAG	yes	-89.95	16.87
1HGG	A	285	301	P03437	Influenza A virus (strain A/Aichi/2/1968 H3N2)	566	DTCISECITPNGSIPNDKPFQ	50.542	BETA_TURN, BETA HAIRPIN(LOOP)	I	NAG	yes	-82.19	1.39
1HGG	A	165	181	P03437	Influenza A virus (strain A/Aichi/2/1968 H3N2)	566	TKSGSTYPVLNVTMPNNDNFD	61.47	STRAND		NAG-NAG-BMA	yes	-148.56	87.35
1HGG	A	38	54	P03437	Influenza A virus (strain A/Aichi/2/1968 H3N2)	566	TITDDQIEVTNATELVQSSST	57.372	LOOP		NAG	yes	-166.45	152.2
1HGG	A	81	97	P03437	Influenza A virus (strain A/Aichi/2/1968 H3N2)	566	LGDPHCDVFQNETWDLFVERS	58.738	BETA_TURN	II	NAG	yes	59.92	17.83
1HGG	B	154	499	P03437	Influenza A virus (strain A/Aichi/2/1968 H3N2)	566	CDNACIESIRNGTYDHDVYRD	56.006	LOOP		NAG	yes	-84.19	10.94
1HGH	A	38	54	P03438	Influenza A virus (strain A/X-31 H3N2)	566	TITDDQIEVTNATELVQSSST	58.055	LOOP		NAG	yes	-163.95	157.04
1HGH	A	165	181	P03438	Influenza A virus (strain A/X-31 H3N2)	566	TKSESTYPVLNVTMPNNDNFD	59.421	STRAND		NAG-NAG-BMA	yes	-143.76	88.63
1HGH	A	285	301	P03438	Influenza A virus (strain A/X-31 H3N2)	566	DTCISECITPNGSIPNDKPFQ	50.542	BETA_TURN, BETA HAIRPIN(LOOP)	I	NAG	yes	-75.81	3.95
1HGH	B	154	499	P03438	Influenza A virus (strain A/X-31 H3N2)	566	CDNACIESIRNGTYDHDVYRD	56.006	LOOP		NAG	yes	-84.82	10.97
1HGI	A	285	301	P03438	Influenza A virus (strain A/X-31 H3N2)	566	DTCISECITPNGSIPNDKPFQ	51.908	BETA_TURN	I	NAG	yes	-82.71	5.46
1HGI	A	38	54	P03438	Influenza A virus (strain A/X-31 H3N2)	566	TITDDQIEVTNATELVQSSST	58.055	LOOP		NAG	yes	-162.37	151.21
1HGI	A	165	181	P03438	Influenza A virus (strain A/X-31 H3N2)	566	TKSESTYPVLNVTMPNNDNFD	60.787	STRAND		NAG-NAG-BMA	yes	-144.72	91.37
1HGI	B	154	499	P03438	Influenza A virus (strain A/X-31 H3N2)	566	CDNACIESIRNGTYDHDVYRD	56.689	LOOP		NAG	yes	-81.89	6.29
1HGJ	A	285	301	P03438	Influenza A virus (strain A/X-31 H3N2)	566	DTCISECITPNGSIPNDKPFQ	49.859	BETA_TURN, BETA HAIRPIN(LOOP)	I	NAG	yes	-84.91	4.56
1HGJ	A	38	54	P03438	Influenza A virus (strain A/X-31 H3N2)	566	TITDDQIEVTNATELVQSSST	58.738	LOOP		NAG	yes	-161.15	157.06
1HGJ	A	165	181	P03438	Influenza A virus (strain A/X-31 H3N2)	566	TKSESTYPVLNVTMPNNDNFD	60.104	STRAND		NAG-NAG-BMA	yes	-145.69	84.11
1HGJ	B	154	499	P03438	Influenza A virus (strain A/X-31 H3N2)	566	CDNACIESIRNGTYDHDVYRD	57.372	LOOP		NAG	yes	-80.64	5.88
1HGW	A	289	313	P07987	Hypocrea jecorina (Trichoderma reesei)	471	AAQLFANVYKNASSPRALRGL	79.228	HELIX		NAG	yes	-64.53	-19.28
1HGW	A	310	334	P07987	Hypocrea jecorina (Trichoderma reesei)	471	ATNVANYNGWNITSPPSYTQG	56.689	BETA_TURN	IV	NAG	yes	-140.88	37.33
1HGY	A	289	313	P07987	Hypocrea jecorina (Trichoderma reesei)	471	AAQLFANVYKNASSPRALRGL	61.47	HELIX		NAG	yes	-62.45	-21.48
1HGY	A	310	334	P07987	Hypocrea jecorina (Trichoderma reesei)	471	ATNVANYNGWNITSPPSYTQG	57.372	BETA_TURN	IV	NAG	yes	-130.28	33.5
1HJQ	A	111	111	P83691	Humicola insolens (Soft-rot fungus)	332	DINNLAWKLYNYTLDSMNRFA	39.614	HELIX		NAG	yes	-57.34	-45.8
1HJS	A	111	111	P83692	Thielavia heterothallica (Myceliophthora thermophila)	332	DIDNLSWKLYNYTLDAANKLQ	47.127	HELIX		NAG	yes	-57.78	-48.05
1HJU	A	111	111	P83692	Thielavia heterothallica (Myceliophthora thermophila)	332	DIDNLSWKLYNYTLDAANKLQ	49.176	HELIX		NAG	yes	-57.68	-46.44
1HJV	A	60	60	P36222	Homo sapiens (Human)	383	LCTHIIYSFANISNDHIDTWE	23.905	BETA_HAIRPIN_STRAND		NAG	yes	-97.84	175.78
1HJW	A	60	60	P36222	Homo sapiens (Human)	383	LCTHIIYSFANISNDHIDTWE	21.856	BETA_HAIRPIN_STRAND		NAG-NAG	yes	-98.19	-179.15
1HJX	A	60	60	P36222	Homo sapiens (Human)	383	LCTHIIYSFANISNDHIDTWE	23.222	BETA_HAIRPIN_STRAND		NAG-NAG	yes	-101.86	173.94
1HLG	A	252	271	P07098	Homo sapiens (Human)	398	IICGFDSKNFNTSRLDVYLSH	30.052	GAMMA_TURN	INVERSE	NAG-NAG	yes	-88.7	94.68
1HLG	A	15	34	P07098	Homo sapiens (Human)	398	LHPGSPEVTMNISQMITYWGY	36.199	LOOP		NAG	yes	-84.91	177.6
1HLG	A	80	99	P07098	Homo sapiens (Human)	398	SATNWISNLPNNSLAFILADA	78.545	BETA_TURN	IV,I	NAG	yes	-88.74	-0.2
1HLG	A	308	327	P07098	Homo sapiens (Human)	398	HYDQSQPPYYNVTAMNVPIAV	64.202	GAMMA_TURN	INVERSE	NAG	yes	-80.1	91.95
1HNF	A	126	150	P06729	Homo sapiens (Human)	351	INTTLTCEVMNGTDPELNLYQ	49.176	LOOP		NAG	yes	-112.73	151.06
1HNF	A	117	141	P06729	Homo sapiens (Human)	351	SKPKISWTCINTTLTCEVMNG	70.349	GAMMA TURN,BETA TURN,BETA HAIRPIN(LOOP)	INVERSE,VIII,IV	NAG	yes	-104.16	125.36
1HNF	A	65	89	P06729	Homo sapiens (Human)	351	KEKDTYKLFKNGTLKIKHLKT	60.787	BETA_TURN, BETA HAIRPIN(LOOP)	I	NAG	yes	-88.39	7.15
1HQL	A	27	17	Q8W1R6	Griffonia simplicifolia (Bandeiraea simplicifolia)	247	EDSIIFQGDANTTAGTLQLCK	64.202	BETA_HAIRPIN_STRAND		NAG-NAG	yes	-173.63	174.83
1HRN	A	67	141	P00797	Homo sapiens (Human)	406	DASDSSSYKHNGTELTLRYST	43.712	BETA_HAIRPIN_STRAND		NAG	yes	-138.03	-68.69
1HRP	A	52	76	P01215	Homo sapiens (Human)	116	RSKKTMLVQKNVTSESTCCVA	64.885	LOOP		NAG-NAG	yes	-79.66	-9.9
1HRP	A	78	102	P01215	Homo sapiens (Human)	116	VTVMGGFKVENHTACHCSTCY	17.758	BETA_HAIRPIN_STRAND		NAG-NAG	yes	-94.31	107.13
1HRP	B	13	33	P01233	Homo sapiens (Human)	165	EPLRPRCRPINATLAVEKEGC	75.13	BETA_HAIRPIN_STRAND		NAG	yes	-80.07	145.79
1HRP	B	30	50	P01233	Homo sapiens (Human)	165	KEGCPVCITVNTTICAGYCPT	73.764	BETA_HAIRPIN_STRAND		NAG	yes	-83.8	129.26
1HSR	A	143	163	P28313	Arthromyces ramosus	364	PRLEFLTGRSNSSQPSPPSLI	58.738	LOOP		NAG-NAG	yes	-80.26	-11.97
1HWM	B	186	484	Q9AVR2	Sambucus ebulus (Dwarf elderberry)	564	ALFDDRTIRVNNSRGLCVTSN	22.539	LOOP		NAG-NAG-BMA-BMA-MAN	yes	-40.8	-55.77
1HWN	B	186	484	Q9AVR2	Sambucus ebulus (Dwarf elderberry)	564	ALFDDRTIRVNNSRGLCVTSN	26.637	BETA_TURN	IV,IV	NAG-NAG	yes	-50.12	-41.22
1HWO	B	186	484	Q9AVR2	Sambucus ebulus (Dwarf elderberry)	564	ALFDDRTIRVNNSRGLCVTSN	32.101	BETA_TURN	VIII,IV	NAG-NAG-BMA	yes	-54.74	-47.97
1HWP	B	186	484	Q9AVR2	Sambucus ebulus (Dwarf elderberry)	564	ALFDDRTIRVNNSRGLCVTSN	30.735	BETA_TURN	VIII,IV	NAG-NAG-BMA	yes	-53.46	-47.98
1HWW	A	194	257	Q24451	Drosophila melanogaster (Fruit fly)	1108	EGQTWLKQFMNVTPTASWAID	88.79	LOOP		NAG	yes	56.65	42.2
1HXK	A	194	257	Q24451	Drosophila melanogaster (Fruit fly)	1108	EGQTWLKQFMNVTPTASWAID	89.473	LOOP		NAG	yes	56.36	44.91
1HZX	A	15	15	P02699	Bos taurus (Bovine)	348	EGPNFYVPFSNKTGVVRSPFE	44.395	BETA_TURN	IV	MAN-NAG-NAG	yes	-99.8	42.49
1I1A	A	225	247	P13599	Rattus norvegicus (Rat)	366	LRNGLASGSGNCSTGPNGDGS	81.277	LOOP		NAG	yes	-126.4	96.69
1I1A	A	104	126	P13599	Rattus norvegicus (Rat)	366	GLLGCELAPDNSSLPTAVFAL	86.741	BETA_TURN, BETA HAIRPIN(LOOP)	IV	NDG-FUC	yes	36.46	98.03
1I1A	A	128	150	P13599	Rattus norvegicus (Rat)	366	EFMRFNPRTGNWSGEWPETDI	53.274	BETA_HAIRPIN_STRAND		NDG-FUC-NAG-BMA-MAN-NDG	yes	-127.33	139.77
1I1A	A	87	109	P13599	Rattus norvegicus (Rat)	366	EAIRTLENQINGTFTLQGLLG	100	LOOP		NDG	yes	-87.59	135.19
1I1A	C	297	172	P20760	Rattus norvegicus (Rat)	322	AQTHAPEKQSNSTLRSVSELP	58.055	GAMMA TURN,BETA TURN,BETA HAIRPIN(LOOP)	INVERSE,IV	NAG-FUL-NAG-BMA-MAN-NAG-MAN-NAG	yes	-156.26	8.73
1I1A	D	297	172	P20760	Rattus norvegicus (Rat)	322	AQTHAPEKQSNSTLRSVSELP	79.228	GAMMA TURN,BETA TURN,BETA HAIRPIN(LOOP)	INVERSE,IV,I	NAG-FUC-NAG-BMA-MAN-NAG-MAN-NAG	yes	-62.21	29.07
1I1C	A	297	172	P20760	Rattus norvegicus (Rat)	322	AQTHAPEKQSNSTLRSVSELP	62.836	BETA_TURN, BETA HAIRPIN(LOOP)	I	NAG-FUL-NAG-BMA-MAN-NAG-MAN-NAG	yes	-72.21	32.68
1I3R	A	118	143	P04224	Mus musculus (Mouse)	255	FIDKFSPPVVNVTWLRNGRPV	75.813	BETA_HAIRPIN_STRAND		NAG-NAG	yes	-127.57	114.8
1I3R	A	78	103	P04224	Mus musculus (Mouse)	255	ANLDVMKERSNNTPDANVAPE	71.032	BETA_TURN	IV	NAG	yes	53.17	41.77
1I9E	A	70	90	P01738	Mus musculus (Mouse)	130	NGFEAEFSKSNSSFHLRKASV	77.862	BETA_TURN, BETA HAIRPIN(LOOP)	I,IV	NAG	yes	-92.2	-5.21
1IA5	A	219	258	O74213	Aspergillus aculeatus	378	VGGRSDNTVKNVTFVDSTIIN	45.761	STRAND		NAG-NAG-MAN	yes	59.34	75.74
1IAK	A	118	145	P01910	Mus musculus (Mouse)	256	FVDNIFPPVINITWLRNSKSV	60.104	BETA_HAIRPIN_STRAND		NAG	yes	-127.67	123.14
1IAK	A	78	105	P01910	Mus musculus (Mouse)	256	HNLEILTKRSNSTPATNEAPQ	99.718	BETA_TURN	IV	NAG	yes	70.98	53.1
1IAK	B	19	46	P06343	Mus musculus (Mouse)	263	HQFQPFCYFTNGTQRIRLVIR	66.934	BETA_TURN, BETA HAIRPIN(LOOP)	IV	NAG	yes	57.22	56.36
1IAM	A	175	202	P05362	Homo sapiens (Human)	532	LRPQGLELFENTSAPYQLQTF	35.516	BETA_HAIRPIN_STRAND		NAG	yes	-140.64	147.62
1IAU	A	65	71	P10144	Homo sapiens (Human)	247	TAAHCWGSSINVTLGAHNIKE	32.101	BETA_HAIRPIN_STRAND		NAG	yes	-109.67	131.88
1IAU	A	98	104	P10144	Homo sapiens (Human)	247	PIPHPAYNPKNFSNDIMLLQL	35.516	BETA_TURN, BETA HAIRPIN(LOOP)	I,IV	NAG-FUC-NAG-MAN-NAG-BMA	yes	-124.49	11.21
1IB4	A	219	258	O74213	Aspergillus aculeatus	378	VGGRSDNTVKNVTFVDSTIIN	45.761	STRAND		NAG-NAG-MAN	yes	62.32	69.81
1IC1	A	156	183	P05362	Homo sapiens (Human)	532	VLVRRDHHGANFSCRTELDLR	37.565	BETA_HAIRPIN_STRAND		NAG	yes	-137.75	127.88
1IC1	A	118	145	P05362	Homo sapiens (Human)	532	CQVEGGAPRANLTVVLLRGEK	25.954	HELIX		NAG	yes	-101.52	9.94
1IC1	A	175	202	P05362	Homo sapiens (Human)	532	LRPQGLELFENTSAPYQLQTF	32.101	BETA_HAIRPIN_STRAND		NAG-NAG	yes	-144.37	130.59
1IC1	A	103	130	P05362	Homo sapiens (Human)	532	PLPSWQPVGKNLTLRCQVEGG	70.349	STRAND		NAG	yes	-89.69	70.4
1ICF	I	240	256	P04233	Homo sapiens (Human)	296	SIGYCWCVFPNGTEVPNTRSR	64.202	BETA_TURN	I	NAG	yes	-91.57	9.99
1IEA	A	118	143	P01904	Mus musculus (Mouse)	255	FIDKFSPPVVNVTWLRNGRPV	75.13	BETA_HAIRPIN_STRAND		NAG	yes	-118.35	123.39
1IEA	A	78	103	P01904	Mus musculus (Mouse)	255	ANLDVMKERSNNTPDANVAPE	75.13	BETA_TURN	IV	NAG	yes	60.29	34.61
1IEB	A	78	103	P01904	Mus musculus (Mouse)	255	ANLDVMKERSNNTPDANVAPE	76.496	BETA_TURN	IV	NAG	yes	61.68	24.94
1IEB	A	118	143	P01904	Mus musculus (Mouse)	255	FIDKFSPPVVNVTWLRNGRPV	71.715	BETA_HAIRPIN_STRAND		NDG	yes	-124.11	109.47
1IEB	B	19	19	Q31164	Mus musculus (Mouse)	237	EYCKSECHFYNGTQRVRLLVR	35.516	BETA_TURN, BETA HAIRPIN(LOOP)	II',IV	NAG	yes	-152.21	85.02
1IEQ	A	498	523	Q9XEI3	Hordeum vulgare var. distichum (Two-rowed barley)	630	PYTETKGDNLNLTIPEPGLST	59.421	BETA_TURN	I	NAG-NAG-BMA-FUC-MAN-NAG	yes	-100.64	-20.55
1IEQ	A	221	246	Q9XEI3	Hordeum vulgare var. distichum (Two-rowed barley)	630	DGGTVDGINENNTIINREGLM	45.761	BETA_TURN	II	NAG-NAG-BMA	yes	-82.04	-152.9
1IEV	A	221	246	Q9XEI3	Hordeum vulgare var. distichum (Two-rowed barley)	630	DGGTVDGINENNTIINREGLM	45.078	BETA_TURN	II	NAG	yes	-83.19	-150.11
1IEV	A	498	523	Q9XEI3	Hordeum vulgare var. distichum (Two-rowed barley)	630	PYTETKGDNLNLTIPEPGLST	59.421	BETA_TURN	I	NAG-NAG-BMA-FUC-MAN-NAG	yes	-92.63	-23.59
1IEW	A	498	523	Q9XEI3	Hordeum vulgare var. distichum (Two-rowed barley)	630	PYTETKGDNLNLTIPEPGLST	58.738	BETA_TURN	I	NAG-NAG-BMA-FUL-MAN-NAG	yes	-93	-23.71
1IEW	A	221	246	Q9XEI3	Hordeum vulgare var. distichum (Two-rowed barley)	630	DGGTVDGINENNTIINREGLM	45.078	BETA_TURN	II	NAG-NAG-BMA	yes	-85.36	-156.68
1IEX	A	221	246	Q9XEI3	Hordeum vulgare var. distichum (Two-rowed barley)	630	DGGTVDGINENNTIINREGLM	47.81	BETA_TURN	II	NAG	yes	-82.52	-145.63
1IEX	A	498	523	Q9XEI3	Hordeum vulgare var. distichum (Two-rowed barley)	630	PYTETKGDNLNLTIPEPGLST	58.738	BETA_TURN	IV	NAG-NAG-BMA-FUC-MAN-NAG	yes	-93.65	-30.87
1IGR	A	284	314	P08069	Homo sapiens (Human)	1367	MQECPSGFIRNGSQSMYCIPC	67.617	BETA_TURN, BETA HAIRPIN(LOOP)	IV	NAG-FUC-NAG-BMA-MAN	yes	-74.24	-14.53
1IGR	A	105	135	P08069	Homo sapiens (Human)	1367	LKDIGLYNLRNITRGAIRIEK	25.954	STRAND		NAG-FUC-NAG	yes	-163.67	121.95
1IGR	A	21	51	P08069	Homo sapiens (Human)	1367	NDYQQLKRLENCTVIEGYLHI	52.591	BETA_TURN	I	NAG	yes	-110.27	-20.66
1IGR	A	214	244	P08069	Homo sapiens (Human)	1367	ECLGSCSAPDNDTACVACRHY	43.712	BETA_TURN, BETA HAIRPIN(LOOP)	I,IV	NAG	yes	-116.99	123.16
1IGX	A	144	144	P05979	Ovis aries (Sheep)	600	HDYISWESFSNVSYYTRILPS	32.101	GAMMA TURN,BETA TURN,BETA HAIRPIN(LOOP)	INVERSE,IV	NAG-NAG-BMA-BMA-MAN	yes	-69.72	77.78
1IGX	A	410	410	P05979	Ovis aries (Sheep)	600	QDYSYEQFLFNTSMLVDYGVE	29.369	BETA_TURN	IV,II	NAG-NAG	yes	-50.77	156.34
1IGX	A	68	68	P05979	Ovis aries (Sheep)	600	DCTRTGYSGPNCTIPEIWTWL	36.199	BETA_TURN	I	NAG-NDG	yes	-116.28	11.01
1IGY	B	314	174	P01869	Mus musculus (Mouse)	393	AQTQPREEQFNSTFRSVSELP	92.205	BETA_TURN, BETA HAIRPIN(LOOP)	IV,IV	NAG-FUL-NDG-BMA-MAN-NAG-GAL-MAN-NAG	yes	-59.72	-33.78
1IGZ	A	410	410	P05979	Ovis aries (Sheep)	600	QDYSYEQFLFNTSMLVDYGVE	29.369	BETA_TURN	IV,II	NAG-NAG	yes	-56.64	166.03
1IGZ	A	144	144	P05979	Ovis aries (Sheep)	600	HDYISWESFSNVSYYTRILPS	30.052	GAMMA TURN,BETA TURN,BETA HAIRPIN(LOOP)	INVERSE,IV	NAG-NAG-BMA-BMA-MAN	yes	-77.84	79.95
1IGZ	A	68	68	P05979	Ovis aries (Sheep)	600	DCTRTGYSGPNCTIPEIWTWL	31.418	BETA_TURN, BETA HAIRPIN(LOOP)	I	NAG-NDG	yes	-126.55	19.79
1IJ8	A	17	41	P02701	Gallus gallus (Chicken)	152	TGKWTNDLGSNMTIGAVNSRG	38.931	BETA_HAIRPIN_STRAND		NDG	yes	-119.41	154.41
1IKO	P	39	39	P52800	Mus musculus (Mouse)	336	RSIVLEPIYWNSSNSKFLPGQ	19.124	GAMMA TURN,BETA TURN	INVERSE,I	NAG-NAG-MAN	yes	-147.63	160.64
1IMV	A	265	285	P36955	Homo sapiens (Human)	418	IFFLPLKVTQNLTLIEESLTS	66.934	LOOP		NAG	yes	-92.71	102.12
1INF	A	284	284	P03474	Influenza B virus (strain B/Lee/1940)	466	TEECTCGFASNKTIECACRDN	56.689	BETA_TURN, BETA HAIRPIN(LOOP)	I,IV	NAG	yes	-74.19	-17.68
1ING	A	200	200	P06820	Influenza A virus (strain A/Tokyo/3/1967 H2N2)	469	LHVCITGDDKNATASFIYDGR	31.418	BETA_TURN, BETA HAIRPIN(LOOP)	VIII,IV	NAG-NAG-BMA-MAN-MAN-MAN	yes	-131.92	89.4
1ING	A	86	86	P06820	Influenza A virus (strain A/Tokyo/3/1967 H2N2)	469	EICPKVVEYRNWSKPQCQITG	44.395	LOOP		NAG-NAG	yes	-116.93	2.27
1ING	A	146	146	P06820	Influenza A virus (strain A/Tokyo/3/1967 H2N2)	469	QGTTLDNKHSNDTVHDRIPHR	49.859	BETA_TURN, BETA HAIRPIN(LOOP)	II	NAG-NAG-BMA-FUL	yes	-52.59	127.16
1ING	A	234	234	P06820	Influenza A virus (strain A/Tokyo/3/1967 H2N2)	469	RTQESECVCINGTCTVVMTDG	65.568	BETA_TURN, BETA HAIRPIN(LOOP)	IV,IV	NAG-NAG	yes	67.21	7.27
1INH	A	234	234	P06820	Influenza A virus (strain A/Tokyo/3/1967 H2N2)	469	RTQESECVCINGTCTVVMTDG	62.153	BETA_TURN, BETA HAIRPIN(LOOP)	I',IV	NAG-NAG	yes	39.89	61.03
1INH	A	86	86	P06820	Influenza A virus (strain A/Tokyo/3/1967 H2N2)	469	EICPKVVEYRNWSKPQCQITG	35.516	LOOP		NAG-NAG	yes	-157.72	-20.74
1INH	A	146	146	P06820	Influenza A virus (strain A/Tokyo/3/1967 H2N2)	469	QGTTLDNKHSNDTVHDRIPHR	49.176	BETA_TURN, BETA HAIRPIN(LOOP)	II,I	NAG-NAG-BMA-FUL	yes	-51.26	126.33
1INH	A	200	200	P06820	Influenza A virus (strain A/Tokyo/3/1967 H2N2)	469	LHVCITGDDKNATASFIYDGR	38.931	BETA_TURN, BETA HAIRPIN(LOOP)	VIII,I	NAG-MAN	yes	-142.88	117.14
1INV	A	284	284	P03474	Influenza B virus (strain B/Lee/1940)	466	TEECTCGFASNKTIECACRDN	60.104	BETA_TURN, BETA HAIRPIN(LOOP)	I,IV	NAG	yes	-77.52	-3.97
1INW	A	200	200	P06820	Influenza A virus (strain A/Tokyo/3/1967 H2N2)	469	LHVCITGDDKNATASFIYDGR	73.081	HELIX_BETA_HAIRPIN		NAG-NAG-MAN-MAN-MAN	yes	-154.45	40.85
1INW	A	86	86	P06820	Influenza A virus (strain A/Tokyo/3/1967 H2N2)	469	EICPKVVEYRNWSKPQCQITG	45.078	LOOP		NAG	yes	-118.36	-6.23
1INW	A	234	234	P06820	Influenza A virus (strain A/Tokyo/3/1967 H2N2)	469	RTQESECVCINGTCTVVMTDG	61.47	BETA_TURN, BETA HAIRPIN(LOOP)	I',IV	NAG	yes	66.03	25.59
1INW	A	146	146	P06820	Influenza A virus (strain A/Tokyo/3/1967 H2N2)	469	QGTTLDNKHSNDTVHDRIPHR	55.323	BETA_TURN, BETA HAIRPIN(LOOP)	II	NAG	yes	-47.23	126.9
1INX	A	86	86	P06820	Influenza A virus (strain A/Tokyo/3/1967 H2N2)	469	EICPKVVEYRNWSKPQCQITG	39.614	LOOP		NAG	yes	-125	-3.23
1INX	A	200	200	P06820	Influenza A virus (strain A/Tokyo/3/1967 H2N2)	469	LHVCITGDDKNATASFIYDGR	73.764	BETA_HAIRPIN_STRAND		NAG-NAG-BMA-MAN-MAN	yes	-153.79	49.44
1INX	A	146	146	P06820	Influenza A virus (strain A/Tokyo/3/1967 H2N2)	469	QGTTLDNKHSNDTVHDRIPHR	58.055	BETA_TURN, BETA HAIRPIN(LOOP)	II	NAG	yes	-58.44	133.4
1INX	A	234	234	P06820	Influenza A virus (strain A/Tokyo/3/1967 H2N2)	469	RTQESECVCINGTCTVVMTDG	64.885	BETA_TURN, BETA HAIRPIN(LOOP)	I',IV	NAG	yes	59.87	25.91
1INY	A	146	147	P03472	Influenza A virus (strain A/Tern/Australia/G70C/1975 H11N9)	470	QGTTIRGKHSNGTIHDRSQYR	67.617	BETA_TURN, BETA HAIRPIN(LOOP)	II	NAG	yes	-77.58	113.61
1INY	A	86	87	P03472	Influenza A virus (strain A/Tern/Australia/G70C/1975 H11N9)	470	VEERAIRDFNNLTKGLCTINS	42.346	GAMMA_TURN	INVERSE	NAG	yes	-126.48	132.55
1IOA	A	22	43	Q42460	Phaseolus vulgaris (Kidney bean)	261	HTDDKLILQGNATISSKGQLQ	38.248	BETA_TURN	II'	NAG-NAG-FUC	yes	-78.14	9.64
1IOO	A	28	28	Q7SID5	Nicotiana alata (Winged tobacco)	196	ANHCERIAPNNFTIHGLWPDN	46.444	LOOP		NAG-NAG-BMA-XYP-MAN	yes	-157.98	157.38
1IPJ	A	329	351	P25974	Glycine max (Soybean)	439	VIPAAYPFVVNATSNLNFLAF	21.856	STRAND		NAG	yes	-103.79	103.43
1IQQ	A	116	138	O80323	Pyrus pyrifolia (Chinese pear)	222	VIKMYISKKQNVSRILSKAKI	21.856	LOOP		NAG-NAG-BMA-MAN-XYP	yes	-58.22	110.8
1IRA	Y	229	249	P14778	Homo sapiens (Human)	569	DLGSQIQLICNVTGQLSDIAY	37.565	STRAND		NAG	yes	-113.28	106.84
1IRA	Y	213	233	P14778	Homo sapiens (Human)	569	PTRPVIVSPANETMEVDLGSQ	57.372	BETA_TURN	IV	NAG	yes	51.94	61.68
1IRA	Y	173	193	P14778	Homo sapiens (Human)	569	VMNVAEKHRGNYTCHASYTYL	15.709	BETA_HAIRPIN_STRAND		NAG	yes	-97.68	109.69
1IRA	Y	243	263	P14778	Homo sapiens (Human)	569	QLSDIAYWKWNGSVIDEDDPV	58.055	BETA_TURN, BETA HAIRPIN(LOOP)	I',IV	NAG	yes	54.71	49.11
1ISF	A	160	192	Q10588	Homo sapiens (Human)	318	DSSGVIHVMLNGSEPTGAYPI	17.075	STRAND,BETA TURN	I	NAG-NAG	yes	-97.68	113.51
1ISG	A	160	192	Q10588	Homo sapiens (Human)	318	DSSGVIHVMLNGSEPTGAYPI	17.075	STRAND,BETA TURN	I	NAG-NAG	yes	-101.83	106.98
1ISH	A	160	192	Q10588	Homo sapiens (Human)	318	DSSGVIHVMLNGSEPTGAYPI	17.075	STRAND,BETA TURN	I	NAG-NAG	yes	-107.68	107.26
1ISI	A	160	192	Q10588	Homo sapiens (Human)	318	DSSGVIHVMLNGSEPTGAYPI	13.66	STRAND,BETA TURN	I	NAG-NAG	yes	-98.52	109.3
1ISJ	A	160	192	Q10588	Homo sapiens (Human)	318	DSSGVIHVMLNGSEPTGAYPI	18.441	STRAND,BETA TURN	I	NAG-NAG	yes	-101.36	106.5
1ISM	A	160	192	Q10588	Homo sapiens (Human)	318	DSSGVIHVMLNGSEPTGAYPI	14.343	STRAND,BETA TURN	I	NAG-NAG	yes	-102.45	96.71
1ITQ	A	41	57	P16444	Homo sapiens (Human)	411	FNNRLQDERANLTTLAGTHTN	41.663	BETA_TURN	I	NAG	yes	-67.4	123.76
1ITQ	A	316	332	P16444	Homo sapiens (Human)	411	PDLIAELLRRNWTEAEVKGAL	96.303	LOOP		NAG	yes	74.31	29.06
1ITU	A	316	332	P16444	Homo sapiens (Human)	411	PDLIAELLRRNWTEAEVKGAL	91.522	LOOP		NAG	yes	75.03	28.29
1ITU	A	41	57	P16444	Homo sapiens (Human)	411	FNNRLQDERANLTTLAGTHTN	28.003	BETA_TURN	I	NAG	yes	-59.95	117.44
1IVB	A	284	284	P03474	Influenza B virus (strain B/Lee/1940)	466	TEECTCGFASNKTIECACRDN	56.006	BETA_TURN, BETA HAIRPIN(LOOP)	I,IV	NAG	yes	-79.16	-37.29
1IVC	A	200	200	P06820	Influenza A virus (strain A/Tokyo/3/1967 H2N2)	469	LHVCITGDDKNATASFIYDGR	36.882	BETA_TURN, BETA HAIRPIN(LOOP)	VIII,I	NAG-NAG-BMA-MAN-MAN-MAN	yes	-146.39	94.65
1IVC	A	146	146	P06820	Influenza A virus (strain A/Tokyo/3/1967 H2N2)	469	QGTTLDNKHSNDTVHDRIPHR	51.908	BETA_TURN, BETA HAIRPIN(LOOP)	II	NAG-NAG-BMA-FUL	yes	-54.06	134.12
1IVC	A	86	86	P06820	Influenza A virus (strain A/Tokyo/3/1967 H2N2)	469	EICPKVVEYRNWSKPQCQITG	41.663	LOOP		NAG-NAG	yes	-103.98	0.99
1IVC	A	234	234	P06820	Influenza A virus (strain A/Tokyo/3/1967 H2N2)	469	RTQESECVCINGTCTVVMTDG	53.957	BETA_TURN, BETA HAIRPIN(LOOP)	I',IV	NAG-NAG	yes	65.62	31.19
1IVD	A	86	86	P06820	Influenza A virus (strain A/Tokyo/3/1967 H2N2)	469	EICPKVVEYRNWSKPQCQITG	46.444	LOOP		NAG-NAG	yes	-105.76	-0.62
1IVD	A	146	146	P06820	Influenza A virus (strain A/Tokyo/3/1967 H2N2)	469	QGTTLDNKHSNDTVHDRIPHR	40.98	BETA_TURN, BETA HAIRPIN(LOOP)	II,IV	NAG-NAG-BMA-FUL	yes	-45.84	122.7
1IVD	A	234	234	P06820	Influenza A virus (strain A/Tokyo/3/1967 H2N2)	469	RTQESECVCINGTCTVVMTDG	65.568	GAMMA TURN,BETA TURN,BETA HAIRPIN(LOOP)	CLASSIC,IV,IV	NAG-NAG	yes	65.92	-26.64
1IVD	A	200	200	P06820	Influenza A virus (strain A/Tokyo/3/1967 H2N2)	469	LHVCITGDDKNATASFIYDGR	38.248	BETA_TURN, BETA HAIRPIN(LOOP)	VIII,IV	NAG-NAG-BMA-MAN-MAN-MAN	yes	-149.42	109.2
1IVE	A	146	146	P06820	Influenza A virus (strain A/Tokyo/3/1967 H2N2)	469	QGTTLDNKHSNDTVHDRIPHR	43.029	BETA_TURN, BETA HAIRPIN(LOOP)	II	NAG-NAG-BMA-FUL	yes	-52.77	133.65
1IVE	A	200	200	P06820	Influenza A virus (strain A/Tokyo/3/1967 H2N2)	469	LHVCITGDDKNATASFIYDGR	34.833	BETA_TURN, BETA HAIRPIN(LOOP)	IV,I	NAG-NAG-BMA	yes	-147.08	53.86
1IVE	A	86	86	P06820	Influenza A virus (strain A/Tokyo/3/1967 H2N2)	469	EICPKVVEYRNWSKPQCQITG	41.663	LOOP		NAG-NAG	yes	-109.76	-5.36
1IVE	A	234	234	P06820	Influenza A virus (strain A/Tokyo/3/1967 H2N2)	469	RTQESECVCINGTCTVVMTDG	63.519	BETA_TURN, BETA HAIRPIN(LOOP)	I',IV	NAG-NDG	yes	75.68	17.15
1IVF	A	86	86	P06820	Influenza A virus (strain A/Tokyo/3/1967 H2N2)	469	EICPKVVEYRNWSKPQCQITG	41.663	LOOP		NAG-NAG	yes	-106.7	-8.05
1IVF	A	234	234	P06820	Influenza A virus (strain A/Tokyo/3/1967 H2N2)	469	RTQESECVCINGTCTVVMTDG	68.983	BETA_TURN, BETA HAIRPIN(LOOP)	I',IV	NAG-NAG	yes	53.69	41.34
1IVF	A	146	146	P06820	Influenza A virus (strain A/Tokyo/3/1967 H2N2)	469	QGTTLDNKHSNDTVHDRIPHR	50.542	BETA_TURN, BETA HAIRPIN(LOOP)	IV	NAG-NAG-BMA-FUL	yes	-46.85	125.72
1IVG	A	86	86	P06820	Influenza A virus (strain A/Tokyo/3/1967 H2N2)	469	EICPKVVEYRNWSKPQCQITG	42.346	LOOP		NAG-NAG	yes	-122	-9.02
1IVG	A	146	146	P06820	Influenza A virus (strain A/Tokyo/3/1967 H2N2)	469	QGTTLDNKHSNDTVHDRIPHR	53.957	BETA_TURN, BETA HAIRPIN(LOOP)	II	NAG-NAG-BMA-FUL	yes	-58.53	131.33
1IVG	A	234	234	P06820	Influenza A virus (strain A/Tokyo/3/1967 H2N2)	469	RTQESECVCINGTCTVVMTDG	60.787	BETA_TURN, BETA HAIRPIN(LOOP)	I',IV	NAG-NAG	yes	50.88	36.11
1IVO	A	337	361	P00533	Homo sapiens (Human)	1210	INATNIKHFKNCTSISGDLHI	80.594	BETA_TURN	IV	NAG	yes	-126.18	56.46
1IVO	A	420	444	P00533	Homo sapiens (Human)	1210	GQFSLAVVSLNITSLGLRSLK	51.225	LOOP		NAG-NAG	yes	-103.99	1.24
1IVO	A	172	196	P00533	Homo sapiens (Human)	1210	SCQKCDPSCPNGSCWGAGEEN	95.62	GAMMA TURN,BETA TURN	INVERSE,IV,IV	NAG	yes	-75.1	43.96
1IVO	A	151	175	P00533	Homo sapiens (Human)	1210	RDIVSSDFLSNMSMDFQNHLG	64.202	BETA_TURN	IV,IV	NAG	yes	-124.07	5.19
1IVO	A	328	352	P00533	Homo sapiens (Human)	1210	IGEFKDSLSINATNIKHFKNC	12.977	LOOP		NAG	yes	-159.56	170.69
1IVY	A	305	333	P10619	Homo sapiens (Human)	480	DKVRMDPPCTNTTAASTYLNN	73.081	LOOP		NAG	yes	-96.36	103.08
1IVY	A	117	145	P10619	Homo sapiens (Human)	480	SYSDDKFYATNDTEVAQSNFE	25.954	LOOP		NAG-NDG	yes	-157.04	170.62
1J06	A	464	495	P21836	Mus musculus (Mouse)	614	IFGLPLDPSLNYTTEERIFAQ	90.156	LOOP		NAG	yes	63.31	33.95
1J06	A	350	381	P21836	Mus musculus (Mouse)	614	VYGVPGFSKDNESLISRAQFL	57.372	BETA_TURN	I	NAG-FUC	yes	-136.14	179.81
1J07	A	464	495	P21836	Mus musculus (Mouse)	614	IFGLPLDPSLNYTTEERIFAQ	91.522	LOOP		NAG	yes	60.63	33.71
1J07	A	350	381	P21836	Mus musculus (Mouse)	614	VYGVPGFSKDNESLISRAQFL	57.372	BETA_TURN	I	NAG-FUC	yes	-140.78	176.07
1J2E	A	85	85	P27487	Homo sapiens (Human)	766	NILVFNAEYGNSSVFLENSTF	64.202	LOOP		NAG	yes	-88.4	156.72
1J2E	A	281	281	P27487	Homo sapiens (Human)	766	VNTDSLSSVTNATSIQITAPA	58.738	BETA_TURN, BETA HAIRPIN(LOOP)	VIII	NAG	yes	-141.9	85.62
1J2E	A	219	219	P27487	Homo sapiens (Human)	766	SAYSALWWSPNGTFLAYAQFN	47.127	BETA_TURN, BETA HAIRPIN(LOOP)	I	NAG	yes	-93.12	10.69
1J2E	A	321	321	P27487	Homo sapiens (Human)	766	ISLQWLRRIQNYSVMDICDYD	43.712	GAMMA_TURN	INVERSE	NAG	yes	-120.67	20.26
1J2E	A	229	229	P27487	Homo sapiens (Human)	766	NGTFLAYAQFNDTEVPLIEYS	37.565	BETA_HAIRPIN_STRAND		NAG	yes	-116.33	114.38
1J86	A	74	99	P12319	Homo sapiens (Human)	257	GEYKCQHQQVNESEPVYLEVF	75.813	LOOP		NAG-FCA-NAG	yes	-55.2	169.44
1J86	A	21	46	P12319	Homo sapiens (Human)	257	PPWNRIFKGENVTLTCNGNNF	60.787	LOOP		NAG-NAG	yes	-113.07	160.9
1J86	A	140	165	P12319	Homo sapiens (Human)	257	WYENHNISITNATVEDSGTYY	78.545	BETA_TURN	VIII	NAG	yes	-106.74	107.99
1J86	A	42	67	P12319	Homo sapiens (Human)	257	FEVSSTKWFHNGSLSEETNSS	68.3	BETA_TURN, BETA HAIRPIN(LOOP)	I',IV	NAG-NAG-BMA-MAN	yes	36.52	52.38
1J86	A	166	191	P12319	Homo sapiens (Human)	257	WQLDYESEPLNITVIKAPREK	74.447	BETA_HAIRPIN_STRAND		NAG	yes	-84.09	132.53
1J87	A	21	46	P12319	Homo sapiens (Human)	257	PPWNRIFKGENVTLTCNGNNF	63.519	LOOP		NAG-NAG	yes	-112.15	150.5
1J87	A	166	191	P12319	Homo sapiens (Human)	257	WQLDYESEPLNITVIKAPREK	74.447	STRAND		NAG-NAG	yes	-107.98	115.9
1J87	A	140	165	P12319	Homo sapiens (Human)	257	WYENHNISITNATVEDSGTYY	72.398	BETA_HAIRPIN_STRAND		NAG-NAG-FUC	yes	-77.46	127.46
1J87	A	42	67	P12319	Homo sapiens (Human)	257	FEVSSTKWFHNGSLSEETNSS	71.032	BETA_TURN, BETA HAIRPIN(LOOP)	I',II	NAG-NAG-BMA-MAN-MAN	yes	64.8	18.66
1J88	A	42	67	P12319	Homo sapiens (Human)	257	FEVSSTKWFHNGSLSEETNSS	65.568	BETA_TURN, BETA HAIRPIN(LOOP)	I',II	NAG-NAG-MAN-MAN	yes	69.79	20.41
1J88	A	166	191	P12319	Homo sapiens (Human)	257	WQLDYESEPLNITVIKAPREK	72.398	STRAND		NAG-NAG	yes	-83.18	147.56
1J88	A	21	46	P12319	Homo sapiens (Human)	257	PPWNRIFKGENVTLTCNGNNF	64.202	LOOP		NAG-NAG-BMA	yes	-123.74	143.07
1J88	A	135	160	P12319	Homo sapiens (Human)	257	EALKYWYENHNISITNATVED	49.859	LOOP		NAG	yes	-86.54	121.03
1J88	A	74	99	P12319	Homo sapiens (Human)	257	GEYKCQHQQVNESEPVYLEVF	93.571	LOOP		NAG	yes	-83.43	139.62
1J88	A	140	165	P12319	Homo sapiens (Human)	257	WYENHNISITNATVEDSGTYY	62.836	BETA_TURN	IV	NAG	yes	-97.93	115.13
1J88	A	50	75	P12319	Homo sapiens (Human)	257	FHNGSLSEETNSSLNIVNAKF	52.591	BETA_TURN	VIII	NAG-NAG	yes	-52.33	148.44
1J89	A	21	46	P12319	Homo sapiens (Human)	257	PPWNRIFKGENVTLTCNGNNF	66.251	LOOP		NAG-NAG	yes	-110.18	142.7
1J89	A	166	191	P12319	Homo sapiens (Human)	257	WQLDYESEPLNITVIKAPREK	73.081	STRAND		NAG-NAG	yes	-86.87	143.93
1J89	A	42	67	P12319	Homo sapiens (Human)	257	FEVSSTKWFHNGSLSEETNSS	66.251	LOOP		NAG-NAG-BMA	yes	71.41	23.01
1J89	A	140	165	P12319	Homo sapiens (Human)	257	WYENHNISITNATVEDSGTYY	76.496	BETA_TURN	IV	NAG	yes	-84.58	117.94
1J89	A	135	160	P12319	Homo sapiens (Human)	257	EALKYWYENHNISITNATVED	54.64	LOOP		NAG	yes	-134.81	83.4
1J89	A	74	99	P12319	Homo sapiens (Human)	257	GEYKCQHQQVNESEPVYLEVF	95.62	LOOP		NAG	yes	-78.68	127.78
1J89	A	50	75	P12319	Homo sapiens (Human)	257	FHNGSLSEETNSSLNIVNAKF	58.055	BETA_TURN	VIII	NAG	yes	-57.57	153.68
1J8H	A	118	143	P01903	Homo sapiens (Human)	254	FIDKFTPPVVNVTWLRNGKPV	61.47	BETA_HAIRPIN_STRAND		NAG-NDG	yes	-115.24	120.41
1J8H	A	78	103	P01903	Homo sapiens (Human)	254	ANLEIMTKRSNYTPITNVPPE	92.888	BETA_TURN	IV	NAG	yes	58.86	47.7
1J8H	B	19	48	P13760	Homo sapiens (Human)	266	EQVKHECHFFNGTERVRFLDR	79.911	BETA_TURN, BETA HAIRPIN(LOOP)	II',IV,IV	NDG	yes	53.99	59.75
1J8V	A	498	523	Q9XEI3	Hordeum vulgare var. distichum (Two-rowed barley)	630	PYTETKGDNLNLTIPEPGLST	59.421	BETA_TURN	I	NAG-NAG-BMA-FUC-MAN-NAG	yes	-101.53	-17.46
1J8V	A	221	246	Q9XEI3	Hordeum vulgare var. distichum (Two-rowed barley)	630	DGGTVDGINENNTIINREGLM	47.127	BETA_TURN	II	NAG-NAG-BMA	yes	-91.33	-156.12
1J9C	H	175	382	P08709	Homo sapiens (Human)	466	QQSRKVGDSPNITEYMFCAGY	93.571	GAMMA_TURN,BETA HAIRPIN (LOOP)	INVERSE	NAG	yes	-48.17	154.48
1JDN	A	349	394	P17342	Homo sapiens (Human)	541	DGGKIIQQTWNRTFEGIAGQV	78.545	BETA_TURN	IV	FUC-NAG-NAG-MAN-BMA	yes	50.83	53.34
1JDN	A	248	293	P17342	Homo sapiens (Human)	541	DYAFFNIELFNSSSYGDGSWK	23.905	HELIX		NDG-NDG-BMA-MAN-BMA-BMA	yes	30.84	48.99
1JDP	A	349	394	P17342	Homo sapiens (Human)	541	DGGKIIQQTWNRTFEGIAGQV	80.594	LOOP		NDG	yes	45.7	62.28
1JDP	A	248	293	P17342	Homo sapiens (Human)	541	DYAFFNIELFNSSSYGDGSWK	60.104	BETA_TURN	IV,I	NDG	yes	-146.92	76.44
1JJB	A	416	437	P04058	Torpedo californica (Pacific electric ray)	586	HFVNKYTKFGNGTYLYFFNHR	79.228	LOOP		NAG	yes	-111.2	10.6
1JJB	A	59	80	P04058	Torpedo californica (Pacific electric ray)	586	EPKKPWSGVWNASTYPNNCQQ	68.983	STRAND		NAG	yes	-81.49	107.19
1JK8	A	78	103	P01909	Homo sapiens (Human)	254	HNLNSLIKRSNSTAATNEVPE	100	BETA_TURN	I'	NAG	yes	58.06	38.04
1JMA	A	94	119	P57083	Human herpesvirus 1 (strain Patton) (HHV-1)	394	ASEDVRKQPYNLTIAWFRMGG	38.931	BETA_HAIRPIN_STRAND		NAG-NAG	yes	-103.66	145.37
1JMJ	A	368	387	P05546	Homo sapiens (Human)	499	VVERWQKSMTNRTREVLLPKF	53.274	STRAND		NAG-NAG-BMA	yes	-91.57	131.74
1JMO	H	60G	416	P00734	Homo sapiens (Human)	622	HCLLYPPWDKNFTENDLLVRI	80.594	BETA_HAIRPIN_STRAND		NDG-NAG	yes	-163.08	59.21
1JMO	A	169	188	P05546	Homo sapiens (Human)	499	HSILHFKDFVNASSKYEITTI	89.473	HELIX		NAG	yes	-73.3	-24.38
1JMO	A	368	387	P05546	Homo sapiens (Human)	499	VVERWQKSMTNRTREVLLPKF	64.885	STRAND		NDG	yes	-85.54	128.79
1JND	A	200	220	Q9V3D4	Drosophila melanogaster (Fruit fly)	440	LLSLTVLPNVNSTWYFDIPAL	17.075	LOOP		NAG-NAG-BMA-MAN	yes	-90.89	114.54
1JNE	A	200	220	Q9V3D4	Drosophila melanogaster (Fruit fly)	440	LLSLTVLPNVNSTWYFDIPAL	15.709	LOOP		NAG-NAG-BMA-MAN	yes	-97.17	117.7
1JOU	B	60G	416	P00734	Homo sapiens (Human)	622	HCLLYPPWDKNFTENDLLVRI	80.594	BETA_HAIRPIN_STRAND		NDG	yes	-158.46	64.69
1JPY	A	53	83	Q96PD4	Homo sapiens (Human)	163	NIESRSTSPWNYTVTWDPNRY	59.421	STRAND		NDG	yes	-108.84	161.01
1JQP	A	5	29	P80067	Rattus norvegicus (Rat)	462	VCTVSSDTPANCTYPDLLGTW	62.836	LOOP		NAG	yes	-144.13	83.88
1JQP	A	251	275	P80067	Rattus norvegicus (Rat)	462	MLEARIRILTNNSQTPILSPQ	90.156	BETA_TURN	I'	NAG	yes	49.17	29.82
1JS8	A	2553	2553	O61363	Enteroctopus dofleini (Giant octopus)	2896	HGIPLSCHYENGTAYACCQHG	82.643	BETA_TURN, BETA HAIRPIN(LOOP)	I	NDG-NAG-BMA-MAN- MAN- MAN-BMA	yes	-96.06	11.31
1JSD	A	280	298	Q91CD4	Influenza A virus (A/swine/Hong Kong/9/98(H9N2))	550	VQCQTERGGLNTTLPFHNVSK	60.787	LOOP		NAG-NAG	yes	-129.27	136.24
1JSD	A	11	29	Q91CD4	Influenza A virus (A/swine/Hong Kong/9/98(H9N2))	550	DKICIGYQSTNSTETVDTLTE	100	LOOP		NAG	yes	-91.35	17.99
1JSD	A	123	141	Q91CD4	Influenza A virus (A/swine/Hong Kong/9/98(H9N2))	550	RIQIFPDTIWNVSYSGTSKAC	81.277	LOOP		NAG-NAG	yes	-114.89	18.71
1JSD	A	287	305	Q91CD4	Influenza A virus (A/swine/Hong Kong/9/98(H9N2))	550	GGLNTTLPFHNVSKYAFGNCP	22.539	LOOP		NAG-NAG	yes	-123.31	22.85
1JSD	B	154	492	Q91CD4	Influenza A virus (A/swine/Hong Kong/9/98(H9N2))	550	CDDQCMETIRNGTYNRRKYKE	59.421	LOOP		NAG-NAG	yes	-88.12	8.8
1JSH	A	123	141	Q91CD4	Influenza A virus (A/swine/Hong Kong/9/98(H9N2))	550	RIQIFPDTIWNVSYSGTSKAC	80.594	LOOP		NAG-NAG	yes	-114.13	17.61
1JSH	A	11	29	Q91CD4	Influenza A virus (A/swine/Hong Kong/9/98(H9N2))	550	DKICIGYQSTNSTETVDTLTE	100	LOOP		NAG	yes	-93.48	12.96
1JSH	A	280	298	Q91CD4	Influenza A virus (A/swine/Hong Kong/9/98(H9N2))	550	VQCQTERGGLNTTLPFHNVSK	62.153	LOOP		NAG-NAG-NAG	yes	-130.82	134.66
1JSH	A	287	305	Q91CD4	Influenza A virus (A/swine/Hong Kong/9/98(H9N2))	550	GGLNTTLPFHNVSKYAFGNCP	21.856	LOOP		NAG-NAG	yes	-125.3	23.45
1JSH	B	154	492	Q91CD4	Influenza A virus (A/swine/Hong Kong/9/98(H9N2))	550	CDDQCMETIRNGTYNRRKYKE	59.421	LOOP		NAG-NAG	yes	-87.7	10.97
1JSI	A	11	29	Q91CD4	Influenza A virus (A/swine/Hong Kong/9/98(H9N2))	550	DKICIGYQSTNSTETVDTLTE	100	LOOP		NAG	yes	-93.95	14.98
1JSI	A	287	305	Q91CD4	Influenza A virus (A/swine/Hong Kong/9/98(H9N2))	550	GGLNTTLPFHNVSKYAFGNCP	21.173	LOOP		NAG-NAG	yes	-123.98	22.46
1JSI	A	123	141	Q91CD4	Influenza A virus (A/swine/Hong Kong/9/98(H9N2))	550	RIQIFPDTIWNVSYSGTSKAC	81.96	LOOP		NAG-NAG	yes	-112.72	20.34
1JSI	A	280	298	Q91CD4	Influenza A virus (A/swine/Hong Kong/9/98(H9N2))	550	VQCQTERGGLNTTLPFHNVSK	62.153	LOOP		NAG-NAG-NAG	yes	-133.39	133.27
1JSI	B	154	492	Q91CD4	Influenza A virus (A/swine/Hong Kong/9/98(H9N2))	550	CDDQCMETIRNGTYNRRKYKE	58.055	LOOP		NAG-NAG	yes	-86.47	14.12
1JSM	A	23	39	A5Z226	Influenza A virus (strain A/Duck/Singapore/3/1997 H5N3)	564	TEQVDTIMEKNVTVTHAQDIL	60.787	BETA_TURN, BETA HAIRPIN(LOOP)	IV	NAG	yes	55.74	52.37
1JSM	A	11	27	A5Z226	Influenza A virus (strain A/Duck/Singapore/3/1997 H5N3)	564	DQICIGYHANNSTEQVDTIME	100	LOOP		NAG	yes	-93.74	15.6
1JSM	A	165	181	A5Z226	Influenza A virus (strain A/Duck/Singapore/3/1997 H5N3)	564	NAYPTIKRSYNNTNQEDLLIL	51.225	GAMMA_TURN,STRAND	INVERSE	NAG-NAG	yes	-99.12	130.67
1JSM	A	286	302	A5Z226	Influenza A virus (strain A/Duck/Singapore/3/1997 H5N3)	564	TKCQTPMGAINSSMPFHNIHP	100	LOOP		NAG	yes	-134.78	93.86
1JSM	B	154	496	A5Z226	Influenza A virus (strain A/Duck/Singapore/3/1997 H5N3)	564	CDNECMESVKNGTYDYPQYSE	83.326	BETA_TURN	IV	NAG-NAG	yes	-62.04	-15.3
1JSN	A	23	39	A5Z226	Influenza A virus (strain A/Duck/Singapore/3/1997 H5N3)	564	TEQVDTIMEKNVTVTHAQDIL	63.519	BETA_TURN, BETA HAIRPIN(LOOP)	IV	NAG	yes	55.42	53.77
1JSN	A	11	27	A5Z226	Influenza A virus (strain A/Duck/Singapore/3/1997 H5N3)	564	DQICIGYHANNSTEQVDTIME	98.352	LOOP		NAG	yes	-92.1	9.31
1JSN	A	165	181	A5Z226	Influenza A virus (strain A/Duck/Singapore/3/1997 H5N3)	564	NAYPTIKRSYNNTNQEDLLIL	51.908	GAMMA_TURN,STRAND	INVERSE	NAG-NAG	yes	-94.72	132.3
1JSN	A	286	302	A5Z226	Influenza A virus (strain A/Duck/Singapore/3/1997 H5N3)	564	TKCQTPMGAINSSMPFHNIHP	100	LOOP		NAG	yes	-131.21	94.76
1JSN	B	154	496	A5Z226	Influenza A virus (strain A/Duck/Singapore/3/1997 H5N3)	564	CDNECMESVKNGTYDYPQYSE	86.741	HELIX		NAG-NAG	yes	-64.08	-13.12
1JSO	A	23	39	A5Z226	Influenza A virus (strain A/Duck/Singapore/3/1997 H5N3)	564	TEQVDTIMEKNVTVTHAQDIL	59.421	BETA_TURN, BETA HAIRPIN(LOOP)	IV	NAG	yes	57.74	51.21
1JSO	A	11	27	A5Z226	Influenza A virus (strain A/Duck/Singapore/3/1997 H5N3)	564	DQICIGYHANNSTEQVDTIME	100	LOOP		NAG	yes	-92.66	17.53
1JSO	A	286	302	A5Z226	Influenza A virus (strain A/Duck/Singapore/3/1997 H5N3)	564	TKCQTPMGAINSSMPFHNIHP	100	LOOP		NAG	yes	-135.78	97.78
1JSO	A	165	181	A5Z226	Influenza A virus (strain A/Duck/Singapore/3/1997 H5N3)	564	NAYPTIKRSYNNTNQEDLLIL	50.542	GAMMA_TURN,STRAND	INVERSE	NAG-NAG	yes	-105.2	126.91
1JSO	B	154	496	A5Z226	Influenza A virus (strain A/Duck/Singapore/3/1997 H5N3)	564	CDNECMESVKNGTYDYPQYSE	81.96	BETA_TURN	IV	NAG-NAG	yes	-61.88	-13.81
1JU2	A	135	162	Q945K2	Prunus dulcis (Almond)	563	SGVDWDMDLVNQTYEWVEDTI	47.127	HELIX		NAG-NAG-FUC-BMA-MAN	yes	-67.44	-36.31
1JU2	A	392	419	Q945K2	Prunus dulcis (Almond)	563	SPNVKFNYYSNLTDLSHCVSG	38.931	BETA_TURN	VIII	NAG-NAG-FUC-BMA-BMA	yes	-96.98	116.13
1JU2	A	352	379	Q945K2	Prunus dulcis (Almond)	563	FFPSASYPLPNSTFAHFASKV	99.718	LOOP		NAG	yes	-102.7	8.9
1JU2	A	118	145	Q945K2	Prunus dulcis (Almond)	563	IINAGVYARANTSIYSASGVD	32.101	BETA_TURN	I	NAG-NDG	yes	-53.93	121.95
1JUH	A	191	191	Q7SIC2	Aspergillus japonicus	350	LSFTPRTDTVNGTAPANTVWH	66.934	BETA_TURN	I',IV	NAG-NAG-BMA-MAN-MAN-MAN-MAN	yes	53.1	36.46
1JUH	A	142	142	Q7SIC2	Aspergillus japonicus	350	FEDLFYYLGTNATDTTHTPYI	87.424	STRAND		NAG	yes	-55.15	142.46
1JUH	A	109	109	Q7SIC2	Aspergillus japonicus	350	SSGDYGSVPRNVTHTFQIQDP	61.47	BETA_TURN	II	NAG	yes	63.27	26.65
1JUH	A	248	248	Q7SIC2	Aspergillus japonicus	350	FVTATQAQDTNYTLSTISMST	52.591	LOOP		NAG	yes	52.15	65.67
1JUH	A	90	90	Q7SIC2	Aspergillus japonicus	350	GSFQLWAQSGNETQQTRVLSS	100	BETA_TURN, BETA HAIRPIN(LOOP)	II'	NAG	yes	-88.31	5.84
1JV2	A	943	973	P06756	Homo sapiens (Human)	1048	YKNLPIEDITNSTLVTTNVTW	71.032	BETA_HAIRPIN_STRAND		NAG-NDG	yes	165.36	173.52
1JV2	A	458	488	P06756	Homo sapiens (Human)	1048	EVYPSILNQDNKTCSLPGTAL	36.882	GAMMA TURN,BETA TURN	INVERSE,IV	NAG	yes	-115.29	126.07
1JV2	A	950	980	P06756	Homo sapiens (Human)	1048	DITNSTLVTTNVTWGIQPAPM	35.516	STRAND		NAG-NAG	yes	-85.94	122.4
1JV2	A	585	615	P06756	Homo sapiens (Human)	1048	QPILNQFTPANISRQAHILLD	56.689	STRAND		NAG-NAG	yes	-146.91	109.94
1JV2	A	266	296	P06756	Homo sapiens (Human)	1048	YDGKNMSSLYNFTGEQMAAYF	61.47	BETA_HAIRPIN_STRAND		NAG-NAG	yes	-121.83	155.47
1JV2	A	44	74	P06756	Homo sapiens (Human)	1048	MFLLVGAPKANTTQPGIVEGG	72.398	LOOP		NAG-NAG	yes	-60.39	143.96
1JV2	A	260	290	P06756	Homo sapiens (Human)	1048	LGMVYIYDGKNMSSLYNFTGE	79.228	BETA_TURN, BETA HAIRPIN(LOOP)	IV,IV	NAG	yes	-92.07	-32.66
1JV2	B	320	346	P05106	Homo sapiens (Human)	788	VTENVVNLYQNYSELIPGTTV	32.101	HELIX		NAG	yes	-66.86	-26
1JV2	B	559	585	P05106	Homo sapiens (Human)	788	CDSDWTGYYCNCTTRTDTCMS	84.692	LOOP		NAG-NDG	yes	-67.71	-60.79
1JV2	B	654	680	P05106	Homo sapiens (Human)	788	ELKDTGKDAVNCTYKNEDDCV	71.032	STRAND		NAG-NDG	yes	-110.26	134.41
1JV2	B	371	397	P05106	Homo sapiens (Human)	788	DLPEELSLSFNATCLNNEVIP	56.006	LOOP		NAG	yes	-146.04	72.1
1K21	H	60G	416	P00734	Homo sapiens (Human)	622	HCLLYPPWDKNFTENDLLVRI	77.862	BETA_HAIRPIN_STRAND		NAG-NAG	yes	-163.16	71.26
1K22	H	60G	416	P00734	Homo sapiens (Human)	622	HCLLYPPWDKNFTENDLLVRI	77.862	BETA_HAIRPIN_STRAND		NAG-NAG	yes	-165.36	76.77
1K2D	A	118	116	P14438	Mus musculus (Mouse)	227	FVDNIFPPVINITWLRNSKSV	57.372	BETA_HAIRPIN_STRAND		NAG	yes	-123.87	111.36
1K2D	A	78	76	P14438	Mus musculus (Mouse)	227	HNLGVLTKRSNSTPATNEAPQ	100	BETA_TURN	IV	NDG	yes	59.02	40.91
1K2D	B	19	46	P06344	Mus musculus (Mouse)	263	VQFQPFCYFTNGTQRIRYVTR	65.568	BETA_TURN, BETA HAIRPIN(LOOP)	IV,IV,IV	NAG	yes	57.43	67.45
1K3B	A	5	29	P53634	Homo sapiens (Human)	463	DGAVRCDTPANCTYLDLLGTW	72.398	LOOP		NAG	yes	-130.71	66.68
1K4Y	A	389	389	P12337	Oryctolagus cuniculus (Rabbit)	565	ELLWKSYPIVNVSKELTPVAT	51.908	LOOP		NAG-NAG-MAN-MAN-MAN	yes	37	83.15
1K4Y	A	79	79	P12337	Oryctolagus cuniculus (Rabbit)	565	QPAESWSHVKNTTSYPPMCSQ	75.813	STRAND		NAG-NAG	yes	-66.44	116.75
1K5C	A	161	185	P79074	Chondrostereum purpureum	403	NTDGFDVSANNVTIQNCIVKN	36.882	BETA_TURN	IV	NAG	yes	61.83	51.11
1K5C	A	92	116	P79074	Chondrostereum purpureum	403	ALYWDGKGTNNGTHKPHPFLK	81.96	BETA_TURN	IV	NAG	yes	-171.77	-172.11
1K7C	A	104	121	Q00017	Aspergillus aculeatus	250	EVCYSVYDGVNETILTFPAYL	71.715	BETA_HAIRPIN_STRAND		NAG	yes	-82.1	96.26
1K7C	A	182	199	Q00017	Aspergillus aculeatus	250	YVDSIYETLGNATVNSYFPID	45.078	HELIX		NAG-NAG-MAN-MAN-MAN-MAN	yes	-57.94	-51.73
1K7H	A	114	111	Q9BHT8	Pandalus borealis (Northern red shrimp)	475	IGLDANTVRTNCSYQLDESLF	38.931	BETA_TURN	II	NAG	yes	-114.74	97.74
1K8I	A	162	191	P28078	Mus musculus (Mouse)	261	GLTFQAFSYLNFTPEPFDLYS	79.911	BETA_HAIRPIN_STRAND		NAG	yes	-68.04	151.82
1K8I	A	12	41	P28078	Mus musculus (Mouse)	261	STPVLWDDPQNHTFRHTLFCQ	65.568	BETA_HAIRPIN_STRAND		NAG	yes	-91.61	154.79
1K8Q	A	252	271	P80035	Canis familiaris (Dog)	398	IICGFDTMNLNMSRLDVYLSH	28.686	GAMMA_TURN,BETA HAIRPIN (LOOP)	INVERSE	NAG	yes	-80.76	97.23
1K8Q	A	15	34	P80035	Canis familiaris (Dog)	398	LHPTNPEVTMNISQMITYWGY	34.833	LOOP		NAG	yes	-89.81	-178.46
1K8Q	A	308	327	P80035	Canis familiaris (Dog)	398	HYHQSMPPYYNLTDMHVPIAV	52.591	LOOP		NAG	yes	-111.72	107.32
1K8Q	A	80	99	P80035	Canis familiaris (Dog)	398	SATNWISNLPNNSLAFILADA	75.813	BETA_TURN	IV,I	NAG	yes	-87.5	-5.26
1KB3	A	461	476	P04746	Homo sapiens (Human)	511	DVISGDKINGNCTGIKIYVSD	66.251	BETA_TURN, BETA HAIRPIN(LOOP)	I'	NAG	yes	-152.57	156.08
1KBG	H	176	197	P01901	Mus musculus (Mouse)	369	EWLRRYLKNGNATLLRTDSPK	60.787	HELIX		NAG-NAG-FUC	yes	-63.4	-41.47
1KBG	H	86	107	P01901	Mus musculus (Mouse)	369	VDLRTLLGYYNQSKGGSHTIQ	100	LOOP		NAG	yes	60.83	60.24
1KBP	A	143	143	P80366	Phaseolus vulgaris (Kidney bean) (French bean)	432	IGDLGQSFDSNTTLSHYELSP	28.686	HELIX		NAG	yes	-56.89	-41.01
1KBP	A	109	109	P80366	Phaseolus vulgaris (Kidney bean) (French bean)	432	TKYYYEVGLRNTTRRFSFITP	51.225	BETA_TURN, BETA HAIRPIN(LOOP)	IV,IV	NAG	yes	-100.58	-91.38
1KBP	A	211	211	P80366	Phaseolus vulgaris (Kidney bean) (French bean)	432	NHEIEFAPEINETEPFKPFSY	91.522	LOOP		NAG	yes	58.14	33.67
1KBP	A	396	396	P80366	Phaseolus vulgaris (Kidney bean) (French bean)	432	SFGHGMFDIKNRTHAHFSWNR	46.444	BETA_TURN, BETA HAIRPIN(LOOP)	I	NAG	yes	-137.19	-166.31
1KBP	A	81	81	P80366	Phaseolus vulgaris (Kidney bean) (French bean)	432	KGKMSTYRFFNYSSGFIHHTT	46.444	BETA_TURN, BETA HAIRPIN(LOOP)	IV	NAG	yes	-100.61	16.08
1KCC	A	161	185	P79074	Chondrostereum purpureum	403	NTDGFDVSANNVTIQNCIVKN	34.833	BETA_TURN	IV	NAG	yes	61.07	52.52
1KCC	A	92	116	P79074	Chondrostereum purpureum	403	ALYWDGKGTNNGTHKPHPFLK	77.862	BETA_TURN	IV	NAG	yes	-172.45	-172.04
1KCD	A	92	116	P79074	Chondrostereum purpureum	403	ALYWDGKGTNNGTHKPHPFLK	84.692	BETA_TURN	IV	NAG	yes	-168.12	-166.77
1KCD	A	161	185	P79074	Chondrostereum purpureum	403	NTDGFDVSANNVTIQNCIVKN	36.882	BETA_TURN	IV	NAG	yes	63.44	48.95
1KCW	A	119	138	P00450	Homo sapiens (Human)	1065	KEHEGAIYPDNTTDFQRADDK	99.035	LOOP		NAG	yes	50.85	25.1
1KCW	A	743	762	P00450	Homo sapiens (Human)	1065	EKELHHLQEQNVSNAFLDKGE	100	LOOP		NAG	yes	-84.26	22.08
1KEN	A	165	181	P03438	Influenza A virus (strain A/X-31 H3N2)	566	TKSESTYPVLNVTMPNNDNFD	67.617	STRAND		NAG-NAG-MAN	yes	-114.1	90.08
1KEO	A	81	109	P11456	Bos taurus (Bovine)	279	NGKETVVGRFNETQIFNGSNW	53.274	BETA_HAIRPIN_STRAND		NAG	yes	-93.87	2.08
1KGW	A	461	476	P04746	Homo sapiens (Human)	511	DVISGDKINGNCTGIKIYVSD	73.081	BETA_TURN, BETA HAIRPIN(LOOP)	I'	NAG	yes	-142.37	133.31
1KGX	A	461	476	P04746	Homo sapiens (Human)	511	DVISGDKINGNCTGIKIYVSD	67.617	BETA_TURN, BETA HAIRPIN(LOOP)	I'	NAG	yes	-151.64	161.01
1KJ2	B	81	103	P04214	Mus musculus (Mouse)	136	TDTELRLQVANMSQGRTLYCT	81.96	GAMMA TURN,BETA TURN	INVERSE,IV	NAG	yes	45.71	29.6
1KKT	A	182	182	P31723	Penicillium citrinum	511	TPSGVPYNNINITSHGNDGAT	43.712	BETA_TURN	IV	NAG-NAG	yes	-115.9	106.19
1KKT	A	438	438	P31723	Penicillium citrinum	511	DWVWNAFVAINSTCRTDSGFA	31.418	HELIX		NAG-NAG	yes	-60.67	-39.92
1KKT	A	366	366	P31723	Penicillium citrinum	511	ELVDGCEATYNSTLTKIGPDS	55.323	HELIX_BETA_HAIRPIN		NAG-NAG-MAN-MAN-MAN	yes	-78.74	6.14
1KRE	A	438	438	P31723	Penicillium citrinum	511	DWVWNAFVAINSTCRTDSGFA	32.784	HELIX		NAG-NAG	yes	-60.6	-34.52
1KRE	A	182	182	P31723	Penicillium citrinum	511	TPSGVPYNNINITSHGNDGAT	45.078	BETA_HAIRPIN,STRAND,BETA_TURN	IV	NAG-NAG	yes	-116.25	105.53
1KRE	A	366	366	P31723	Penicillium citrinum	511	ELVDGCEATYNSTLTKIGPDS	54.64	HELIX_BETA_HAIRPIN		NAG-NAG-MAN-MAN-MAN	yes	-80.33	7.63
1KRF	A	182	182	P31723	Penicillium citrinum	511	TPSGVPYNNINITSHGNDGAT	44.395	BETA_HAIRPIN,STRAND,BETA_TURN	IV	NAG-NAG	yes	-115.2	103.58
1KRF	A	438	438	P31723	Penicillium citrinum	511	DWVWNAFVAINSTCRTDSGFA	31.418	HELIX		NAG-NAG	yes	-63.78	-34.16
1KRF	A	366	366	P31723	Penicillium citrinum	511	ELVDGCEATYNSTLTKIGPDS	55.323	HELIX_BETA_HAIRPIN		NAG-NAG-MAN-MAN-MAN	yes	-79.58	5.21
1KSI	A	131	156	Q43077	Pisum sativum (Garden pea)	674	FIDSVKKRGLNLSEIVCSSFT	56.006	LOOP		NAG-NAG	yes	-73.49	114.3
1KSI	A	558	583	Q43077	Pisum sativum (Garden pea)	674	TNYNVWVTAYNRTEKWAGGLY	40.297	BETA_TURN, BETA HAIRPIN(LOOP)	I	NAG	yes	-156.3	117.64
1KT2	A	78	103	P01904	Mus musculus (Mouse)	255	ANLDVMKERSNNTPDANVAPE	67.617	BETA_TURN	IV	NAG	yes	49.92	45.29
1KT2	A	118	143	P01904	Mus musculus (Mouse)	255	FIDKFSPPVVNVTWLRNGRPV	80.594	BETA_HAIRPIN_STRAND		NAG	yes	-124.62	117.86
1KTB	A	185	185	Q90744	Gallus gallus (Chicken)	405	AYQGGLPPKVNYTLLGEICNL	60.787	BETA_TURN	VIII	NAG	yes	-114.7	96.69
1KTB	A	161	161	Q90744	Gallus gallus (Chicken)	405	QGYPQMARALNSTGRPIVYSC	83.326	HELIX		NAG-NAG	yes	-60.94	-41.77
1KTB	A	369	369	Q90744	Gallus gallus (Chicken)	405	KIISGLKTGDNFTVIINPSGV	81.277	STRAND		NAG	yes	-74.34	147.25
1KTC	A	185	185	Q90744	Gallus gallus (Chicken)	405	AYQGGLPPKVNYTLLGEICNL	60.787	BETA_TURN	VIII	NAG	yes	-114.69	96.7
1KTC	A	161	161	Q90744	Gallus gallus (Chicken)	405	QGYPQMARALNSTGRPIVYSC	83.326	HELIX		NAG-NAG	yes	-60.97	-41.78
1KTC	A	369	369	Q90744	Gallus gallus (Chicken)	405	KIISGLKTGDNFTVIINPSGV	80.594	STRAND		NAG	yes	-74.35	147.21
1KTD	A	118	143	P01904	Mus musculus (Mouse)	255	FIDKFSPPVVNVTWLRNGRPV	73.764	BETA_HAIRPIN_STRAND		NAG	yes	-123.97	125.71
1KTD	A	78	103	P01904	Mus musculus (Mouse)	255	ANLDVMKERSNNTPDANVAPE	79.228	BETA_TURN	IV	NAG	yes	44.93	49.47
1KU6	A	350	381	P21836	Mus musculus (Mouse)	614	VYGVPGFSKDNESLISRAQFL	60.104	BETA_TURN	I	NAG	yes	-127.35	-175.22
1L2G	A	94	119	P57083	Human herpesvirus 1 (strain Patton) (HHV-1)	394	ASEDVRKQPYNLTIAWFRMGG	40.98	BETA_HAIRPIN_STRAND		NAG	yes	-87.83	137.29
1L3W	A	526	681	P33148	Xenopus laevis (African clawed frog)	880	AQNNPQLTVVNATVCSCEGKA	53.957	LOOP		NAG	yes	-51.75	165.25
1L3W	A	403	558	P33148	Xenopus laevis (African clawed frog)	880	NLDRESEYVKNNTYTVIMLVT	90.839	BETA_TURN	IV,IV	NDG	yes	-75.9	-171.67
1L3W	A	270	425	P33148	Xenopus laevis (African clawed frog)	880	KIRVNEGGFFNITTDPESNQG	60.787	BETA_HAIRPIN_STRAND		NDG	yes	-131.46	149.7
1L5G	A	950	980	P06756	Homo sapiens (Human)	1048	DITNSTLVTTNVTWGIQPAPM	32.101	BETA_HAIRPIN_STRAND		NAG-NAG	yes	-91.8	119.09
1L5G	A	44	74	P06756	Homo sapiens (Human)	1048	MFLLVGAPKANTTQPGIVEGG	71.032	LOOP		NAG-NAG	yes	-65.12	147.15
1L5G	A	458	488	P06756	Homo sapiens (Human)	1048	EVYPSILNQDNKTCSLPGTAL	50.542	BETA_TURN	I	NAG	yes	-100.32	114.81
1L5G	A	943	973	P06756	Homo sapiens (Human)	1048	YKNLPIEDITNSTLVTTNVTW	69.666	BETA_HAIRPIN_STRAND		NAG-NDG	yes	171.8	160.85
1L5G	A	266	296	P06756	Homo sapiens (Human)	1048	YDGKNMSSLYNFTGEQMAAYF	59.421	BETA_HAIRPIN_STRAND		NAG-NAG	yes	-139.18	152.31
1L5G	A	260	290	P06756	Homo sapiens (Human)	1048	LGMVYIYDGKNMSSLYNFTGE	79.911	BETA_TURN, BETA HAIRPIN(LOOP)	IV,IV	NAG	yes	-72.59	-35.33
1L5G	A	585	615	P06756	Homo sapiens (Human)	1048	QPILNQFTPANISRQAHILLD	50.542	LOOP		NAG-NAG	yes	-127.97	162.82
1L5G	B	371	397	P05106	Homo sapiens (Human)	788	DLPEELSLSFNATCLNNEVIP	49.859	BETA_HAIRPIN_STRAND		NAG	yes	-149.4	118.23
1L5G	B	320	346	P05106	Homo sapiens (Human)	788	VTENVVNLYQNYSELIPGTTV	42.346	HELIX		NAG	yes	-64.74	-35.59
1L5G	B	654	680	P05106	Homo sapiens (Human)	788	ELKDTGKDAVNCTYKNEDDCV	64.202	BETA_HAIRPIN_STRAND		NAG-NDG	yes	-122.63	121.73
1L5G	B	559	585	P05106	Homo sapiens (Human)	788	CDSDWTGYYCNCTTRTDTCMS	78.545	LOOP		NAG-NDG	yes	-86.74	-18.43
1L6X	A	297	180	P01857	Homo sapiens (Human)	330	AKTKPREEQYNSTYRVVSVLT	67.617	BETA_TURN, BETA HAIRPIN(LOOP)	I	NAG-NAG-BMA-MAN-NAG-MAN-GAL-FUL-NAG-GAL	yes	-103.26	17.66
1L6Z	A	55	89	P31809	Mus musculus (Mouse)	521	IARFVPNSNMNFTGQAYSGRE	70.349	BETA_HAIRPIN_STRAND		NAG	yes	-95.28	92.85
1L6Z	A	119	333	P31809	Mus musculus (Mouse)	521	PVTQPFLQVTNTTVKELDSVT	72.398	BETA_TURN	VIII,IV	NAG	yes	83.57	90.32
1L6Z	A	70	104	P31809	Mus musculus (Mouse)	521	AYSGREIIYSNGSLLFQMITM	54.64	BETA_TURN, BETA HAIRPIN(LOOP)	I	NAG-NAG-BMA	yes	-77.83	2.18
1L6Z	A	37	71	P31809	Mus musculus (Mouse)	521	ALGAFAWYKGNTTAIDKEIAR	80.594	LOOP		NDG	yes	76.49	-19.01
1L7F	A	146	147	P03472	Influenza A virus (strain A/Tern/Australia/G70C/1975 H11N9)	470	QGTTIRGKHSNGTIHDRSQYR	64.202	BETA_TURN, BETA HAIRPIN(LOOP)	II	NAG	yes	-62.12	119.71
1L7F	A	200	202	P03472	Influenza A virus (strain A/Tern/Australia/G70C/1975 H11N9)	470	MSICISGPNNNASAVIWYNRR	51.225	BETA_TURN, BETA HAIRPIN(LOOP)	IV,I	NAG-NAG-BMA-MAN-MAN-MAN-MAN	yes	-155.47	43.35
1L7F	A	86	87	P03472	Influenza A virus (strain A/Tern/Australia/G70C/1975 H11N9)	470	VEERAIRDFNNLTKGLCTINS	42.346	GAMMA_TURN	INVERSE	NAG-NAG	yes	-118.83	142.3
1L7G	A	200	202	P03472	Influenza A virus (strain A/Tern/Australia/G70C/1975 H11N9)	470	MSICISGPNNNASAVIWYNRR	51.225	BETA_TURN, BETA HAIRPIN(LOOP)	IV,I	NAG-NAG-BMA-MAN-MAN-MAN-MAN	yes	-154.45	44.22
1L7G	A	146	147	P03472	Influenza A virus (strain A/Tern/Australia/G70C/1975 H11N9)	470	QGTTIRGKHSNGTIHDRSQYR	64.885	BETA_TURN, BETA HAIRPIN(LOOP)	II	NAG	yes	-63.41	118.91
1L7G	A	86	87	P03472	Influenza A virus (strain A/Tern/Australia/G70C/1975 H11N9)	470	VEERAIRDFNNLTKGLCTINS	42.346	GAMMA_TURN	INVERSE	NAG-NAG	yes	-116.81	142.68
1L7H	A	200	202	P03472	Influenza A virus (strain A/Tern/Australia/G70C/1975 H11N9)	470	MSICISGPNNNASAVIWYNRR	57.372	BETA_TURN, BETA HAIRPIN(LOOP)	IV,I	NAG-NAG-BMA-MAN-MAN-MAN-MAN	yes	-155.83	42.01
1L7H	A	146	147	P03472	Influenza A virus (strain A/Tern/Australia/G70C/1975 H11N9)	470	QGTTIRGKHSNGTIHDRSQYR	64.885	BETA_TURN, BETA HAIRPIN(LOOP)	II	NAG	yes	-64.91	117.84
1L7H	A	86	87	P03472	Influenza A virus (strain A/Tern/Australia/G70C/1975 H11N9)	470	VEERAIRDFNNLTKGLCTINS	42.346	GAMMA_TURN	INVERSE	NAG-NAG	yes	-117.82	140.97
1L8J	A	30	47	Q9UNN8	Homo sapiens (Human)	238	RDPYHVWYQGNASLGGHLTHV	37.565	BETA_HAIRPIN_STRAND		NAG-NAG	yes	-169.69	156.11
1L8J	A	119	136	Q9UNN8	Homo sapiens (Human)	238	RAHVFFEVAVNGSSFVSFRPE	68.3	BETA_TURN, BETA HAIRPIN(LOOP)	I',IV	NAG-NAG	yes	52.57	41.25
1L8J	A	47	64	Q9UNN8	Homo sapiens (Human)	238	LTHVLEGPDTNTTIIQLQPLQ	79.228	BETA_TURN, BETA HAIRPIN(LOOP)	IV,I	NDG-NDG	yes	-161.72	82.74
1L9H	A	15	15	P02699	Bos taurus (Bovine)	348	EGPNFYVPFSNKTGVVRSPFE	48.493	BETA_TURN	IV	MAN-NAG-NAG	yes	-119.3	36.97
1LBS	A	74	99	P41365	Candida antarctica (Yeast)	342	CWISPPPFMLNDTQVNTEYMV	40.297	LOOP		NAG-NAG	yes	-91.82	167.63
1LBT	A	74	99	P41365	Candida antarctica (Yeast)	342	CWISPPPFMLNDTQVNTEYMV	40.297	LOOP		NAG-NAG	yes	-86.27	174.94
1LCF	A	137	156	P02788	Homo sapiens (Human)	710	VPIGTLRPFLNWTGPPEPIEA	96.303	LOOP		NAG	yes	54.63	45.6
1LCS	A	9	43	P11261	Feline leukemia virus (strain B/lambda-B1)	662	MANPSPHQIYNVTWTITNLVT	28.686	BETA_HAIRPIN_STRAND		NAG-NAG	yes	-113.6	100.03
1LCS	A	24	58	P11261	Feline leukemia virus (strain B/lambda-B1)	662	ITNLVTGTKANATSMLGTLTD	46.444	BETA_HAIRPIN_STRAND		NAG-NAG	yes	-179.96	173.97
1LDO	A	17	41	P02701	Gallus gallus (Chicken)	152	TGKWTNDLGSNMTIGAVNSRG	42.346	BETA_HAIRPIN_STRAND		NDG	yes	-113.97	153.83
1LDP	H	176	200	P01897	Mus musculus (Mouse)	362	EWLHRYLKNGNATLLRTDSPK	60.787	HELIX		NDG-NDG	yes	-56.34	-50.41
1LDP	H	86	110	P01897	Mus musculus (Mouse)	362	VNLRTLLGYYNQSAGGTHTLQ	100	LOOP		NDG	yes	33.82	45.17
1LDQ	A	17	41	P02701	Gallus gallus (Chicken)	152	TGKWTNDLGSNMTIGAVNSRG	40.297	BETA_HAIRPIN_STRAND		NDG	yes	-107.23	151.76
1LEC	A	18	18	P24146	Griffonia simplicifolia (Bandeiraea simplicifolia)	243	YPDFWSYSLKNGTEITFLGDA	71.032	BETA_TURN	II	NAG-NAG-FUC	yes	-52.89	131.34
1LED	A	18	18	P24146	Griffonia simplicifolia (Bandeiraea simplicifolia)	243	YPDFWSYSLKNGTEITFLGDA	72.398	BETA_TURN	II	NAG-NAG-FUC	yes	-50.64	132.88
1LEG	A	176	197	P01901	Mus musculus (Mouse)	369	EWLRRYLKNGNATLLRTDSPK	59.421	HELIX		NAG-NAG-FUC	yes	-47.61	-42.78
1LEG	A	86	107	P01901	Mus musculus (Mouse)	369	VDLRTLLGYYNQSKGGSHTIQ	100	LOOP		NAG	yes	57.94	52.84
1LEK	A	86	107	P01901	Mus musculus (Mouse)	369	VDLRTLLGYYNQSKGGSHTIQ	100	LOOP		NAG	yes	56.03	52.11
1LEL	A	17	41	P02701	Gallus gallus (Chicken)	152	TGKWTNDLGSNMTIGAVNSRG	48.493	LOOP		NDG	yes	-66.31	167.44
1LFG	A	478	497	P02788	Homo sapiens (Human)	710	GWNIPMGLLFNQTGSCKFDEY	96.986	HELIX		NAG-NAG-FUC	yes	-70.09	-14.07
1LFG	A	137	156	P02788	Homo sapiens (Human)	710	VPIGTLRPFLNWTGPPEPIEA	92.888	LOOP		NAG-FUC	yes	45.33	39.19
1LFI	A	478	497	P02788	Homo sapiens (Human)	710	GWNIPMGLLFNQTGSCKFDEY	92.205	HELIX		NAG-FUC	yes	-71.62	-5.57
1LFI	A	137	156	P02788	Homo sapiens (Human)	710	VPIGTLRPFLNWTGPPEPIEA	97.669	LOOP		NAG-FUL-NAG	yes	43.51	42.79
1LGA	A	257	285	P49012	Phanerochaete chrysosporium (White-rot fungus)	371	TACEWQSFVGNQSKLVDDFQF	40.297	BETA_TURN	II	NAG	yes	-135.35	82.84
1LGB	C	137	156	P02788	Homo sapiens (Human)	710	VPIGTLRPFLNWTGPPEPIEA	39.614	LOOP		MAN-BMA-MAN-NAG-NAG-GAL-NAG-NAG-FUC	yes	60.3	27.84
1LJY	A	39	60	Q8SPQ0	Capra hircus (Goat)	383	LCTHIIYSFANISNNEIDTWE	17.758	BETA_HAIRPIN_STRAND		NAG-NDG	yes	-103.8	-169.75
1LK2	A	86	107	P01901	Mus musculus (Mouse)	369	VDLRTLLGYYNQSKGGSHTIQ	100	LOOP		NAG	yes	53.5	50.85
1LK2	A	176	197	P01901	Mus musculus (Mouse)	369	EWLRRYLKNGNATLLRTDSPK	60.104	HELIX		NAG-FUC	yes	-53.23	-40.25
1LK9	A	146	184	Q01594	Allium sativum (Garlic)	486	IHGLVISLSPNMTATPDAPES	68.983	BETA_TURN	IV	NAG-FUC-NAG-BMA	yes	-90.14	103.77
1LK9	A	328	366	Q01594	Allium sativum (Garlic)	486	GFKKLRERWVNITALLDQSDR	59.421	HELIX		NAG-NAG	yes	-68.83	-42.79
1LLF	A	351	366	Q6S5M9	Candida cylindracea	549	EGTFFGLLLLNVTTDAEARQY	75.813	BETA_TURN	I	NAG-NAG	yes	-84.54	-1.33
1LLF	A	314	329	Q6S5M9	Candida cylindracea	549	LLYLPRPDGKNITDDMYKLVR	21.856	BETA_TURN	IV,IV,IV	NAG-NAG	yes	-101.45	-28.35
1LLP	A	257	285	P49012	Phanerochaete chrysosporium (White-rot fungus)	371	TACEWQSFVGNQSKLVDDFQF	40.98	BETA_TURN	II	NAG-NAG	yes	-134.11	79.72
1LNU	A	79	105	P14434	Mus musculus (Mouse)	256	HNLGVLTKRSNSTPATNEAPQ	62.153	BETA_TURN	IV	NAG	yes	51.72	27.45
1LNU	A	119	145	P14434	Mus musculus (Mouse)	256	FVDNIFPPVINITWLRNSKSV	64.202	STRAND		NAG	yes	-117.09	122.93
1LNU	B	45	46	P14483	Mus musculus (Mouse)	265	YQFMGECYFTNGTQRIRYVTR	71.032	BETA_TURN, BETA HAIRPIN(LOOP)	II',IV	NAG	yes	59.67	70.9
1LPM	A	351	366	P20261	Candida rugosa (Yeast) (Candida cylindracea)	549	EGTFFGTSSLNVTTDAQAREY	76.496	BETA_TURN	I	NAG-NAG	yes	-99.36	10.14
1LPM	A	314	329	P20261	Candida rugosa (Yeast) (Candida cylindracea)	549	LSYLPRPDGVNITDDMYALVR	23.222	BETA_TURN	VIII,IV,IV	NAG	yes	-99.47	-24.24
1LPN	A	351	366	P20261	Candida rugosa (Yeast) (Candida cylindracea)	549	EGTFFGTSSLNVTTDAQAREY	74.447	BETA_TURN	I	NAG-NAG	yes	-99.18	0.3
1LPN	A	314	329	P20261	Candida rugosa (Yeast) (Candida cylindracea)	549	LSYLPRPDGVNITDDMYALVR	21.856	BETA_TURN	VIII,IV,IV	NAG	yes	-96.93	-31.96
1LPO	A	351	366	P20261	Candida rugosa (Yeast) (Candida cylindracea)	549	EGTFFGTSSLNVTTDAQAREY	76.496	BETA_TURN	I	NAG-NAG	yes	-97.3	2.04
1LPO	A	314	329	P20261	Candida rugosa (Yeast) (Candida cylindracea)	549	LSYLPRPDGVNITDDMYALVR	22.539	BETA_TURN	IV,IV,IV	NAG	yes	-101.02	-27.32
1LPP	A	314	329	P20261	Candida rugosa (Yeast) (Candida cylindracea)	549	LSYLPRPDGVNITDDMYALVR	21.856	BETA_TURN	VIII,IV,IV	NAG	yes	-93.49	-35.29
1LPP	A	351	366	P20261	Candida rugosa (Yeast) (Candida cylindracea)	549	EGTFFGTSSLNVTTDAQAREY	75.813	BETA_TURN	I	NAG-NAG	yes	-99.19	2.12
1LPS	A	351	366	P20261	Candida rugosa (Yeast) (Candida cylindracea)	549	EGTFFGTSSLNVTTDAQAREY	77.179	BETA_TURN	VIII,I	NAG-NAG	yes	-98.25	-1.05
1LPS	A	314	329	P20261	Candida rugosa (Yeast) (Candida cylindracea)	549	LSYLPRPDGVNITDDMYALVR	23.222	BETA_TURN	VIII,IV,IV	NAG	yes	-94.95	-25.42
1LQ2	A	498	523	Q9XEI3	Hordeum vulgare var. distichum (Two-rowed barley)	630	PYTETKGDNLNLTIPEPGLST	60.104	BETA_TURN	I	NAG-NAG-MAN-FUC-MAN-NAG	yes	-95.69	-21.29
1LQ2	A	221	246	Q9XEI3	Hordeum vulgare var. distichum (Two-rowed barley)	630	DGGTVDGINENNTIINREGLM	46.444	BETA_TURN	II	NAG	yes	-62.38	-153.67
1LQ8	A	243	262	P05154	Homo sapiens (Human)	406	CRVVGVPYQGNATALFILPSE	83.326	BETA_TURN, BETA HAIRPIN(LOOP)	IV	NAG-NAG	yes	-104.28	97.25
1LQ8	A	230	249	P05154	Homo sapiens (Human)	406	EDQYHYLLDRNLSCRVVGVPY	96.986	BETA_TURN, BETA HAIRPIN(LOOP)	I,IV	NDG-NDG	yes	-81.78	-58.58
1LQV	A	30	47	Q9UNN8	Homo sapiens (Human)	238	RDPYHVWYQGNASLGGHLTHV	45.078	BETA_HAIRPIN_STRAND		NAG	yes	-163.02	171.87
1LQV	A	119	136	Q9UNN8	Homo sapiens (Human)	238	RAHVFFEVAVNGSSFVSFRPE	71.032	BETA_TURN, BETA HAIRPIN(LOOP)	I',IV	NAG	yes	52.42	39.31
1LQV	A	155	172	Q9UNN8	Homo sapiens (Human)	238	TFTLQQLNAYNRTRYELREFL	76.496	LOOP		NDG	yes	-53.97	-42.44
1LR5	A	95	133	P13689	Zea mays (Maize)	201	GQPQEIPFFQNTTFSIPVNDP	47.81	BETA_TURN	II	NAG-NAG-BMA-MAN-MAN-MAN	yes	70.37	32.3
1LRH	A	95	133	P13689	Zea mays (Maize)	201	GQPQEIPFFQNTTFSIPVNDP	49.176	BETA_TURN	II	NAG-NAG-BMA-MAN-MAN-MAN	yes	73.86	29.76
1LT9	B	364	394	P02675	Homo sapiens (Human)	491	MDGASQLMGENRTMTIHNGMF	66.251	HELIX		NAG	yes	-62.58	-36.27
1LTE	A	17	43	P16404	Erythrina corallodendron (Coral tree)	281	SFSEFEPGNDNLTLQGAALIT	45.078	BETA_TURN	IV	NAG-FUC-NAG-BMA-MAN-MAN-XYL	yes	-94.52	0.04
1LTJ	B	364	394	P02675	Homo sapiens (Human)	491	MDGASQLMGENRTMTIHNGMF	35.516	HELIX		NAG-NAG-FUC	yes	-60.45	-49.2
1LWU	C	203	227	P04115	Petromyzon marinus (Sea lamprey)	432	VIQHRHDGSVNFTRDWVSYRE	73.081	LOOP		NAG	yes	-62.74	117.23
1LX5	A	80	372	P18075	Homo sapiens (Human)	431	ECAFPLNSYMNATNHAIVQTL	58.738	BETA_TURN	IV	NAG-NAG-BMA-MAN-MAN-BMA	yes	25.03	59.15
1LX5	B	47	66	P27038	Mus musculus (Mouse)	513	KRRHCFATWKNISGSIEIVKQ	24.588	LOOP		NAG	yes	-126.9	61.25
1LX5	B	24	43	P27038	Mus musculus (Mouse)	513	FNANWERDRTNQTGVEPCYGD	82.643	LOOP		NDG	yes	-79.23	173.24
1LXI	A	80	372	P18075	Homo sapiens (Human)	431	ECAFPLNSYMNATNHAIVQTL	48.493	LOOP		NAG	yes	47.7	52.42
1LY2	A	101	121	P20023	Homo sapiens (Human)	1033	GDSVTFACKTNFSMNGNKSVW	81.277	BETA_TURN	II	NAG	yes	78.69	15.04
1LY2	A	107	127	P20023	Homo sapiens (Human)	1033	ACKTNFSMNGNKSVWCQANNM	38.931	LOOP		NAG	yes	-75.36	132.12
1LY8	A	142	162	P28314	Coprinopsis cinerea (Inky cap fungus)	363	PRLEFLTGRSNSSQPSPPSLI	53.274	LOOP		NAG	yes	-83.29	-10.76
1LYA	A	70	134	P07339	Homo sapiens (Human)	412	NSDKSSTYVKNGTSFDIHYGS	45.078	BETA_HAIRPIN_STRAND		NAG-NAG-BMA-MAN	yes	-135.82	-50.09
1LYA	B	199	263	P07339	Homo sapiens (Human)	412	KYYKGSLSYLNVTRKAYWQVH	81.277	STRAND		NAG	yes	-84.25	146.78
1LYB	A	70	134	P07339	Homo sapiens (Human)	412	NSDKSSTYVKNGTSFDIHYGS	46.444	BETA_HAIRPIN_STRAND		NAG-NAG-BMA-MAN	yes	-141.56	-53.57
1LYB	B	199	263	P07339	Homo sapiens (Human)	412	KYYKGSLSYLNVTRKAYWQVH	83.326	STRAND		NAG	yes	-81.9	138.83
1LYK	A	142	162	P28314	Coprinopsis cinerea (Inky cap fungus)	363	PRLEFLTGRSNSSQPSPPSLI	58.055	LOOP		NAG	yes	-89.63	-9.38
1M1X	A	266	296	P06756	Homo sapiens (Human)	1048	YDGKNMSSLYNFTGEQMAAYF	58.055	BETA_HAIRPIN_STRAND		NAG-NAG	yes	-150.4	150.92
1M1X	A	585	615	P06756	Homo sapiens (Human)	1048	QPILNQFTPANISRQAHILLD	55.323	LOOP		NAG-NAG	yes	-122.16	130.13
1M1X	A	44	74	P06756	Homo sapiens (Human)	1048	MFLLVGAPKANTTQPGIVEGG	70.349	LOOP		NAG-NAG	yes	-73.19	162.02
1M1X	A	943	973	P06756	Homo sapiens (Human)	1048	YKNLPIEDITNSTLVTTNVTW	67.617	BETA_HAIRPIN_STRAND		NAG-NDG	yes	179.38	172.39
1M1X	A	950	980	P06756	Homo sapiens (Human)	1048	DITNSTLVTTNVTWGIQPAPM	37.565	BETA_HAIRPIN_STRAND		NAG-NAG	yes	-95.32	121.49
1M1X	A	458	488	P06756	Homo sapiens (Human)	1048	EVYPSILNQDNKTCSLPGTAL	39.614	BETA_TURN, BETA HAIRPIN(LOOP)	IV	NAG	yes	-106.64	132.74
1M1X	A	260	290	P06756	Homo sapiens (Human)	1048	LGMVYIYDGKNMSSLYNFTGE	79.228	BETA_TURN, BETA HAIRPIN(LOOP)	IV,IV	NAG	yes	-77.47	-40.74
1M1X	B	320	346	P05106	Homo sapiens (Human)	788	VTENVVNLYQNYSELIPGTTV	30.052	HELIX,BETA_TURN	IV	NAG	yes	-78.03	-21.68
1M1X	B	559	585	P05106	Homo sapiens (Human)	788	CDSDWTGYYCNCTTRTDTCMS	86.741	LOOP		NAG-NDG	yes	-77.93	-42.13
1M1X	B	654	680	P05106	Homo sapiens (Human)	788	ELKDTGKDAVNCTYKNEDDCV	58.055	BETA_HAIRPIN_STRAND		NAG-NDG	yes	-103.6	124.42
1M1X	B	371	397	P05106	Homo sapiens (Human)	788	DLPEELSLSFNATCLNNEVIP	47.81	BETA_HAIRPIN_STRAND		NAG	yes	-143.64	105.46
1M2T	B	383	437	P81446	Viscum album (European mistletoe)	564	YTLGQGWLAGNDTAPREVTIY	43.712	GAMMA_TURN	INVERSE	NAG	yes	-75.51	-21.68
1M4U	L	80	372	P18075	Homo sapiens (Human)	431	ECAFPLNSYMNATNHAIVQTL	56.689	LOOP		NAG-NAG	yes	46.7	47.75
1M4W	A	7	50	Q8GMV7	Thermopolyspora flexuosa	344	TAHADTTITQNQTGYDNGYFY	66.934	LOOP		NAG-NAG-BMA-MAN	yes	-48.2	125.36
1M6B	A	395	414	P21860	Homo sapiens (Human)	1342	PHMHNFSVFSNLTTIGGRSLY	59.421	BETA_TURN	I	NAG	yes	-105.03	-3.4
1M6B	A	334	353	P21860	Homo sapiens (Human)	1342	VDSSNIDGFVNCTKILGNLDF	58.738	BETA_TURN	II	NAG	yes	62.84	16.4
1M6B	A	231	250	P21860	Homo sapiens (Human)	1342	DTDCFACRHFNDSGACVPRCP	25.271	BETA_HAIRPIN,STRAND,BETA_TURN	II	NAG	yes	-118	105.41
1M6B	A	450	469	P21860	Homo sapiens (Human)	1342	NRQLCYHHSLNWTKVLRGPTE	38.248	LOOP		NAG	yes	-84.52	96.99
1M6B	A	547	566	P21860	Homo sapiens (Human)	1342	CQPMEGTATCNGSGSDTCAQC	87.424	LOOP		NAG	yes	-131.15	29.94
1M6B	A	389	408	P21860	Homo sapiens (Human)	1342	NIQSWPPHMHNFSVFSNLTTI	34.833	LOOP		NAG-NAG	yes	-161.53	170.23
1M6B	A	503	522	P21860	Homo sapiens (Human)	1342	PGPGQCLSCRNYSRGGVCVTH	56.689	BETA_TURN	IV	NAG	yes	-102.6	-97.8
1M6B	A	418	437	P21860	Homo sapiens (Human)	1342	GFSLLIMKNLNVTSLGFRSLK	51.908	BETA_TURN	I	NAG	yes	-113.52	12
1MAA	A	350	381	P21836	Mus musculus (Mouse)	614	VYGVPGFSKDNESLISRAQFL	62.153	BETA_TURN	I	NAG	yes	-106.87	-178.39
1MAH	A	350	381	P21836	Mus musculus (Mouse)	614	VYGVPGFSKDNESLISRAQFL	59.421	BETA_TURN	I	NAG	yes	-169.12	163.23
1MD7	A	497	514	P00736	Homo sapiens (Human)	705	LYPKEHEAQSNASLDVFLGHT	100	LOOP		NDG	yes	-56.63	161.89
1MN1	A	131	152	Q02567	Phanerochaete chrysosporium (White-rot fungus)	378	PRLEFLAGRPNKTIAAVDGLI	66.934	LOOP		NAG-NAG	yes	-91.02	23.55
1MN2	A	131	152	Q02567	Phanerochaete chrysosporium (White-rot fungus)	378	PRLEFLAGRPNKTIAAVDGLI	64.885	LOOP		NAG-NAG	yes	-91.91	15.76
1MNP	A	131	152	Q02567	Phanerochaete chrysosporium (White-rot fungus)	378	PRLEFLAGRPNKTIAAVDGLI	66.251	LOOP		NAG-NAG	yes	-94.61	22.87
1MOM	A	227	250	P16094	Momordica charantia (Bitter gourd)	286	DNKGNRVQITNVTSKVVTSNI	19.807	BETA_HAIRPIN,STRAND,BETA_TURN	I	NAG-NAG	yes	-167.64	166.61
1MOX	A	328	352	P00533	Homo sapiens (Human)	1210	IGEFKDSLSINATNIKHFKNC	12.977	BETA_TURN	IV	NAG-NAG-BMA-MAN	yes	-148.78	170.3
1MQ8	A	118	145	P05362	Homo sapiens (Human)	532	CQVEGGAPRANLTVVLLRGEK	33.467	BETA_TURN	I,I	NAG-NAG	yes	-113.47	-18.91
1MQ8	A	175	202	P05362	Homo sapiens (Human)	532	LRPQGLELFENTSAPYQLQTF	41.663	BETA_HAIRPIN_STRAND		NAG-NAG	yes	-134.1	122.09
1MQ8	A	103	130	P05362	Homo sapiens (Human)	532	PLPSWQPVGKNLTLRCQVEGG	69.666	GAMMA_TURN	INVERSE	NAG	yes	-79.38	47.37
1MQ8	A	156	183	P05362	Homo sapiens (Human)	532	VLVRRDHHGANFSCRTELDLR	57.372	BETA_HAIRPIN_STRAND		NAG	yes	-124.61	109.46
1MQM	A	81	97	P03442	Influenza A virus (strain A/Duck/Ukraine/1/1963 H3N8)	566	LGDPHCDVFQNETWDLFVERS	50.542	BETA_TURN	II	NAG-NAG	yes	70.38	16.2
1MQM	A	165	181	P03442	Influenza A virus (strain A/Duck/Ukraine/1/1963 H3N8)	566	TKSESAYPVLNVTMPNNDNFD	57.372	STRAND		NAG-NAG-BMA-MAN	yes	-157.89	83.06
1MQM	A	38	54	P03442	Influenza A virus (strain A/Duck/Ukraine/1/1963 H3N8)	566	TITDDQIEVTNATELVQSSST	57.372	LOOP		NAG	yes	-157.04	153.75
1MQM	A	285	301	P03442	Influenza A virus (strain A/Duck/Ukraine/1/1963 H3N8)	566	DTCISECITPNGSIPNDKPFQ	51.908	BETA_TURN, BETA HAIRPIN(LOOP)	I	NAG-NAG	yes	-88.81	-6.98
1MQM	B	154	499	P03442	Influenza A virus (strain A/Duck/Ukraine/1/1963 H3N8)	566	CDNACIESIRNGTYDHDIYRD	58.738	LOOP		NAG	yes	-89.11	5.54
1MQN	A	165	181	P03442	Influenza A virus (strain A/Duck/Ukraine/1/1963 H3N8)	566	TKSESAYPVLNVTMPNNDNFD	58.055	STRAND		NAG-NAG-BMA-MAN	yes	-157.86	83.09
1MQN	A	81	97	P03442	Influenza A virus (strain A/Duck/Ukraine/1/1963 H3N8)	566	LGDPHCDVFQNETWDLFVERS	50.542	BETA_TURN	II	NAG-NAG	yes	70.38	16.2
1MQN	A	38	54	P03442	Influenza A virus (strain A/Duck/Ukraine/1/1963 H3N8)	566	TITDDQIEVTNATELVQSSST	58.055	LOOP		NAG	yes	-157.06	153.68
1MQN	A	285	301	P03442	Influenza A virus (strain A/Duck/Ukraine/1/1963 H3N8)	566	DTCISECITPNGSIPNDKPFQ	51.225	BETA_TURN, BETA HAIRPIN(LOOP)	I	NAG-NAG	yes	-88.79	-7.03
1MQN	B	154	499	P03442	Influenza A virus (strain A/Duck/Ukraine/1/1963 H3N8)	566	CDNACIESIRNGTYDHDIYRD	58.738	LOOP		NAG	yes	-89.1	5.54
1MUJ	A	118	145	P14434	Mus musculus (Mouse)	256	FVDNIFPPVINITWLRNSKSV	60.787	STRAND		NAG	yes	-122.59	115.43
1MUJ	B	19	46	P14483	Mus musculus (Mouse)	265	YQFMGECYFTNGTQRIRYVTR	73.764	BETA_TURN, BETA HAIRPIN(LOOP)	II',IV,IV	NAG	yes	63.96	51.81
1MWA	A	70	90	P01738	Mus musculus (Mouse)	130	NGFEAEFSKSNSSFHLRKASV	70.349	BETA_TURN, BETA HAIRPIN(LOOP)	IV,IV	NAG-NAG	yes	-63.08	-10.5
1MWA	H	176	197	P01901	Mus musculus (Mouse)	369	EWLRRYLKNGNATLLRTDSPK	65.568	HELIX		NAG-NAG	yes	-49.23	-51.32
1MWE	A	200	202	P03472	Influenza A virus (strain A/Tern/Australia/G70C/1975 H11N9)	470	MSICISGPNNNASAVIWYNRR	62.153	BETA_TURN, BETA HAIRPIN(LOOP)	IV,I	NAG-NAG-BMA-MAN-MAN-MAN-MAN-MAN-MAN	yes	-153.57	38.63
1MWE	A	146	147	P03472	Influenza A virus (strain A/Tern/Australia/G70C/1975 H11N9)	470	QGTTIRGKHSNGTIHDRSQYR	62.153	BETA_TURN, BETA HAIRPIN(LOOP)	II	NAG	yes	-66.59	119.62
1MWE	A	86	87	P03472	Influenza A virus (strain A/Tern/Australia/G70C/1975 H11N9)	470	VEERAIRDFNNLTKGLCTINS	41.663	GAMMA_TURN	INVERSE	NAG	yes	-120.13	137.39
1MX1	A	1079	79	P23141	Homo sapiens (Human)	567	QPAEPWSFVKNATSYPPMCTQ	72.398	STRAND		NAG	yes	-74.81	106.72
1MX5	A	1079	79	P23141	Homo sapiens (Human)	567	QPAEPWSFVKNATSYPPMCTQ	75.813	STRAND		NAG	yes	-76.67	97.48
1MYR	A	361	361	P29736	Sinapis alba (White mustard) (Brassica hirta)	501	MDAGAKLTYINASGHYIGPLF	17.075	BETA_TURN	I	NAG-NAG	yes	-94.2	-175.91
1MYR	A	292	292	P29736	Sinapis alba (White mustard) (Brassica hirta)	501	FLGWFMGPLTNGTYPQIMIDT	51.908	HELIX		NAG-FUC-NAG-BMA-XYP-MAN-MAN	yes	-138.75	-10.07
1MYR	A	218	218	P29736	Sinapis alba (White mustard) (Brassica hirta)	501	PTVDPSCYAGNSSTEPYIVAH	40.98	BETA_TURN	I	NAG-NAG	yes	-162.15	104.95
1MYR	A	482	482	P29736	Sinapis alba (White mustard) (Brassica hirta)	501	RFGLSYIDWNNVTDRDLKKSG	68.3	BETA_HAIRPIN,STRAND,BETA_TURN	IV,I	NAG	yes	-154.95	93
1MYR	A	265	265	P29736	Sinapis alba (White mustard) (Brassica hirta)	501	TMITRWFLPYNDTDRHSIAAT	36.882	BETA_TURN	I,VIII	NAG-FUC-NAG-BMA-XYP	yes	-134.82	110.64
1MYR	A	21	21	P29736	Sinapis alba (White mustard) (Brassica hirta)	501	PFTCGNTDALNSSSFSSDFIF	15.026	LOOP		NAG	yes	-157.73	-178.56
1MYR	A	90	90	P29736	Sinapis alba (White mustard) (Brassica hirta)	501	QKDIDVLDELNATGYRFSIAW	64.202	LOOP		NAG	yes	58.26	35.64
1MYR	A	244	244	P29736	Sinapis alba (White mustard) (Brassica hirta)	501	HAKVVDLYRKNYTHQGGKIGP	66.934	HELIX		NAG	yes	-109.8	-15.51
1MYR	A	346	346	P29736	Sinapis alba (White mustard) (Brassica hirta)	501	QPSPNPVNSTNHTAMMDAGAK	51.908	BETA_TURN, BETA HAIRPIN(LOOP)	I	NDG	yes	-97.84	15.43
1MZ5	A	429	451	O44049	Trypanosoma rangeli	660	GLVGFLSHSANGSVWEDVYRC	59.421	BETA_TURN, BETA HAIRPIN(LOOP)	IV	NAG	yes	-140.3	-167.59
1MZ5	A	614	636	O44049	Trypanosoma rangeli	660	TNIVLYNRRLNSSEIRTLFLS	58.738	LOOP		NAG	yes	-79.69	176.02
1MZ5	A	115	137	O44049	Trypanosoma rangeli	660	NKLYILVGSFNKTRNSWTQHR	38.931	LOOP		NAG	yes	-97.22	-53.24
1MZ5	A	24	46	O44049	Trypanosoma rangeli	660	KNSTVPFEESNGTIRERVVHS	86.741	BETA_TURN, BETA HAIRPIN(LOOP)	I	NAG	yes	-98.66	12.55
1MZ5	A	15	37	O44049	Trypanosoma rangeli	660	SSRVELFKRKNSTVPFEESNG	68.983	BETA_TURN	IV,IV	NAG	yes	-160.27	-65.99
1MZ6	A	24	46	O44049	Trypanosoma rangeli	660	KNSTVPFEESNGTIRERVVHS	82.643	BETA_TURN, BETA HAIRPIN(LOOP)	I	NAG	yes	-91.14	36.02
1MZ6	A	614	636	O44049	Trypanosoma rangeli	660	TNIVLYNRRLNSSEIRTLFLS	54.64	LOOP		NAG	yes	-84.93	-174.93
1MZ6	A	429	451	O44049	Trypanosoma rangeli	660	GLVGFLSHSANGSVWEDVYRC	59.421	BETA_TURN, BETA HAIRPIN(LOOP)	IV	NAG	yes	-157.63	-166.51
1MZ6	A	15	37	O44049	Trypanosoma rangeli	660	SSRVELFKRKNSTVPFEESNG	68.983	BETA_TURN	IV,II	NAG	yes	-140.14	-49.59
1MZ6	A	115	137	O44049	Trypanosoma rangeli	660	NKLYILVGSFNKTRNSWTQHR	36.199	LOOP		NAG	yes	-99.87	-55.04
1N10	A	1010	32	P43213	Phleum pratense (Common timothy)	263	YGIPKVPPGPNITATYGDKWL	69.666	GAMMA_TURN	INVERSE	NAG	yes	-52.88	134.05
1N1F	A	38	56	Q9UHD0	Homo sapiens (Human)	177	RAIQAKDTFPNVTILSTLETL	100	BETA_TURN	I	NAG	yes	-73.05	-2.04
1N1M	A	321	321	P27487	Homo sapiens (Human)	766	ISLQWLRRIQNYSVMDICDYD	48.493	GAMMA_TURN,BETA HAIRPIN (LOOP)	INVERSE	NAG-NAG	yes	-112.03	-26.81
1N1M	A	219	219	P27487	Homo sapiens (Human)	766	SAYSALWWSPNGTFLAYAQFN	47.127	BETA_TURN, BETA HAIRPIN(LOOP)	I	NAG-NAG	yes	-102.28	8.68
1N1M	A	229	229	P27487	Homo sapiens (Human)	766	NGTFLAYAQFNDTEVPLIEYS	34.15	BETA_HAIRPIN_STRAND		NAG-NDG-MAN	yes	-106.63	112.82
1N1M	A	281	281	P27487	Homo sapiens (Human)	766	VNTDSLSSVTNATSIQITAPA	64.202	LOOP		NAG-NAG	yes	-69.42	153.83
1N1M	A	85	85	P27487	Homo sapiens (Human)	766	NILVFNAEYGNSSVFLENSTF	62.836	LOOP		NAG-NDG-FUC	yes	-74.98	160.69
1N1M	A	520	520	P27487	Homo sapiens (Human)	766	PSKKLDFIILNETKFWYQMIL	100	GAMMA TURN,BETA TURN,BETA HAIRPIN(LOOP)	CLASSIC,IV,IV	NAG	yes	11.75	84.67
1N1M	A	150	150	P27487	Homo sapiens (Human)	766	RQLITEERIPNNTQWVTWSPV	62.153	BETA_TURN	II	NDG-NAG-FUC	yes	-68.6	150.79
1N26	A	202	221	P08887	Homo sapiens (Human)	468	CGILQPDPPANITVTAVARNP	75.813	BETA_HAIRPIN_STRAND		NAG	yes	40.7	66.62
1N26	A	36	55	P08887	Homo sapiens (Human)	468	LTCPGVEPEDNATVHWVLRKP	81.277	LOOP		NAG	yes	-63.21	2.22
1N26	A	74	93	P08887	Homo sapiens (Human)	468	LRSVQLHDSGNYSCYRAGRPA	39.614	BETA_HAIRPIN_STRAND		NAG-NAG	yes	-112.98	114.54
1N26	A	226	245	P08887	Homo sapiens (Human)	468	SVTWQDPHSWNSSFYRLRFEL	69.666	GAMMA TURN,BETA TURN	INVERSE,VIII	NAG-NAG-BMA-MAN-NDG	yes	-88.3	-162.71
1N2K	A	184	184	P15289	Homo sapiens (Human)	507	QGLVPIPLLANLSVEAQPPWL	47.127	BETA_TURN, BETA HAIRPIN(LOOP)	II',IV	NAG-NAG	yes	61.14	-109.91
1N2K	A	158	158	P15289	Homo sapiens (Human)	507	PYSHDQGPCQNLTCFPPATPC	100	BETA_TURN	I	NDG	yes	-92.81	-16.17
1N2L	A	184	184	P15289	Homo sapiens (Human)	507	QGLVPIPLLANLSVEAQPPWL	48.493	BETA_TURN, BETA HAIRPIN(LOOP)	II',IV	NAG-NAG	yes	64.26	-104.8
1N2L	A	158	158	P15289	Homo sapiens (Human)	507	PYSHDQGPCQNLTCFPPATPC	100	BETA_TURN	I	NDG	yes	-83.8	-23.66
1N5M	A	350	381	P21836	Mus musculus (Mouse)	614	VYGVPGFSKDNESLISRAQFL	61.47	BETA_TURN	I	NAG-FUC	yes	-136.25	178.08
1N5R	A	464	495	P21836	Mus musculus (Mouse)	614	IFGLPLDPSLNYTTEERIFAQ	88.79	LOOP		NAG	yes	65.93	29.34
1N5R	A	350	381	P21836	Mus musculus (Mouse)	614	VYGVPGFSKDNESLISRAQFL	56.006	BETA_TURN	I	NAG-FUC	yes	-141.24	178.74
1N73	B	384	382	P02678	Petromyzon marinus (Sea lamprey)	477	LEGATQLMGDNRTMTIHNGMQ	47.127	HELIX		NAG	yes	-50.88	-31.68
1N73	C	203	227	P04115	Petromyzon marinus (Sea lamprey)	432	VIQHRHDGSVNFTRDWVSYRE	75.813	LOOP		NAG	yes	-64.73	125.78
1N7D	A	135	156	P01130	Homo sapiens (Human)	860	LTCGPASFQCNSSTCIPQLWA	81.277	BETA_TURN	IV,IV	NAG-NAG-BMA-MAN-MAN	yes	-51.52	17.85
1N7D	A	251	272	P01130	Homo sapiens (Human)	860	KDMSDEVGCVNVTLCEGPNKF	100	BETA_TURN	IV	NAG-NAG-BMA-MAN	yes	-36.16	107.11
1N8Y	C	238	260	P06494	Rattus norvegicus (Rat)	1257	HSDCLACLHFNHSGICELHCP	46.444	BETA_HAIRPIN,STRAND,BETA_TURN	IV	NAG-NAG	yes	-93.85	109.39
1N8Y	C	46	68	P06494	Rattus norvegicus (Rat)	1257	GNLELTYVPANASLSFLQDIQ	100	BETA_TURN	IV	NAG-NAG	yes	-109.43	3.81
1N8Y	C	166	188	P06494	Rattus norvegicus (Rat)	1257	NQLAPVDIDTNRSRACPPCAP	83.326	LOOP		NAG	yes	-55.81	123.52
1N8Z	C	237	259	P04626	Homo sapiens (Human)	1255	HSDCLACLHFNHSGICELHCP	40.98	BETA_HAIRPIN,STRAND,BETA_TURN	IV	NAG	yes	-98.98	103.09
1N8Z	C	165	187	P04626	Homo sapiens (Human)	1255	NQLALTLIDTNRSRACHPCSP	83.326	LOOP		NAG	yes	-54.24	131.23
1N9E	A	81	81	Q96X16	Komagataella pastoris (Yeast)	787	EVLDLLHSTYNITEVTKADFF	75.813	GAMMA_TURN	INVERSE	NAG	yes	-85.4	95.26
1N9E	A	191	191	Q96X16	Komagataella pastoris (Yeast)	787	AKSSFLNKNLNTTIMRDVLEG	36.882	LOOP		NAG	yes	-102.44	24.09
1N9E	A	104	104	Q96X16	Komagataella pastoris (Yeast)	787	YVLWIETLKPNKTEALTYLDE	40.98	LOOP		NAG-NAG	yes	-75.47	161.6
1N9E	A	309	309	Q96X16	Komagataella pastoris (Yeast)	787	DNLDWTVIQRNDSAPIRHLDD	65.568	BETA_TURN	I	NAG	yes	-83.52	122.75
1N9E	A	434	434	Q96X16	Komagataella pastoris (Yeast)	787	TDTFEYDEFYNRTLSYCVFEN	49.176	BETA_HAIRPIN_STRAND		NAG	yes	-100.38	125.45
1NAA	A	593	611	Q01738	Phanerochaete chrysosporium (White-rot fungus)	773	GTVRPGAASVNSSLPYNASQI	65.568	LOOP		NAG	yes	-126.87	83.06
1NAA	A	599	617	Q01738	Phanerochaete chrysosporium (White-rot fungus)	773	AASVNSSLPYNASQIFTITVY	52.591	LOOP		NAG	yes	-91.69	111.97
1NAA	A	434	452	Q01738	Phanerochaete chrysosporium (White-rot fungus)	773	TNVMVSNVVRNGSQILGVQTN	76.496	BETA_HAIRPIN,STRAND,BETA_TURN	II',IV	NAG	yes	-111.88	96.88
1NB3	A	112	230	O46427	Sus scrofa (Pig)	335	KAIAFVKDVANITMNDEEAMV	48.493	STRAND		NAG-NAG-BMA	yes	-95.27	111.02
1NB5	A	112	230	O46427	Sus scrofa (Pig)	335	KAIAFVKDVANITMNDEEAMV	44.395	STRAND		NAG-NAG-BMA	yes	-89.84	112.52
1NCA	N	146	147	P03472	Influenza A virus (strain A/Tern/Australia/G70C/1975 H11N9)	470	QGTTIRGKHSNGTIHDRSQYR	63.519	BETA_TURN, BETA HAIRPIN(LOOP)	II	NAG	yes	-77.49	113.54
1NCA	N	86	87	P03472	Influenza A virus (strain A/Tern/Australia/G70C/1975 H11N9)	470	VEERAIRDFNNLTKGLCTINS	43.029	GAMMA_TURN	INVERSE	NAG	yes	-126.2	131.61
1NCA	N	200	202	P03472	Influenza A virus (strain A/Tern/Australia/G70C/1975 H11N9)	470	MSICISGPNNNASAVIWYNRR	53.957	BETA_TURN, BETA HAIRPIN(LOOP)	IV,I	NAG-NAG-BMA-MAN-MAN-MAN	yes	-157.9	48.37
1NCB	N	86	87	P03472	Influenza A virus (strain A/Tern/Australia/G70C/1975 H11N9)	470	VEERAIRDFNNLTKGLCTINS	45.078	GAMMA_TURN	INVERSE	NAG	yes	-122.78	134.12
1NCB	N	146	147	P03472	Influenza A virus (strain A/Tern/Australia/G70C/1975 H11N9)	470	QGTTIRGKHSNGTIHDRSQYR	68.3	BETA_TURN, BETA HAIRPIN(LOOP)	IV	NAG-NAG	yes	-70.04	98.3
1NCB	N	200	202	P03472	Influenza A virus (strain A/Tern/Australia/G70C/1975 H11N9)	470	MSICISGPNNNASAVIWYNRR	56.689	BETA_TURN, BETA HAIRPIN(LOOP)	IV,I	NAG-NAG-BMA-MAN-MAN-MAN	yes	-163.36	60.43
1NCC	N	146	147	P03472	Influenza A virus (strain A/Tern/Australia/G70C/1975 H11N9)	470	QGTTIRGKHSNGTIHDRSQYR	62.836	BETA_TURN, BETA HAIRPIN(LOOP)	II	NAG	yes	-66.68	119.28
1NCC	N	200	202	P03472	Influenza A virus (strain A/Tern/Australia/G70C/1975 H11N9)	470	MSICISGPNNNASAVIWYNRR	52.591	BETA_TURN, BETA HAIRPIN(LOOP)	IV,I	NAG-NAG-BMA-MAN-MAN-MAN	yes	-153.15	34.09
1NCC	N	86	87	P03472	Influenza A virus (strain A/Tern/Australia/G70C/1975 H11N9)	470	VEERAIRDFNNLTKGLCTINS	43.029	GAMMA_TURN	INVERSE	NAG	yes	-121.96	144.18
1NCD	N	146	147	P05803	Influenza A virus (strain A/Whale/Maine/1/1984 H13N9)	470	QGTTIRGKHSNGTIHDRSQYR	64.202	BETA_TURN, BETA HAIRPIN(LOOP)	II	NAG-NAG	yes	-77.56	113.48
1NCD	N	86	87	P05803	Influenza A virus (strain A/Whale/Maine/1/1984 H13N9)	470	VEERASREFNNLTKGLCTINS	49.176	GAMMA_TURN	INVERSE	NAG	yes	-113.23	138.25
1NCD	N	200	202	P05803	Influenza A virus (strain A/Whale/Maine/1/1984 H13N9)	470	MSICISGPNNNASAVIWYNRR	52.591	BETA_TURN, BETA HAIRPIN(LOOP)	IV,I	NAG-NAG-BMA-MAN-MAN-MAN	yes	-154.13	46.84
1ND5	A	301	333	P15309	Homo sapiens (Human)	386	GEYFVEMYYRNETQHEPYPLM	11.611	LOOP		NAG-NAG	yes	-113.99	19.75
1ND5	A	188	220	P15309	Homo sapiens (Human)	386	YDPLYCESVHNFTLPSWATED	91.522	LOOP		NAG-NAG	yes	34.2	57.95
1ND6	A	301	333	P15309	Homo sapiens (Human)	386	GEYFVEMYYRNETQHEPYPLM	17.758	LOOP		NAG-NAG	yes	-108.43	11.59
1ND6	A	188	220	P15309	Homo sapiens (Human)	386	YDPLYCESVHNFTLPSWATED	88.107	LOOP		NAG-NAG-MAN-MAN	yes	63.14	42.77
1NEP	A	39	58	P79345	Bos taurus (Bovine)	149	KLHRGQSYSVNVTFTSNTQSQ	40.297	STRAND		NAG	yes	-139.18	109.32
1NEZ	G	42	69	P01731	Mus musculus (Mouse)	247	VSQGCSWLFQNSSSKLPQPTF	41.663	BETA_HAIRPIN,STRAND,BETA_TURN	VIII	NAG	yes	-63.49	151.53
1NEZ	G	70	97	P01731	Mus musculus (Mouse)	247	HNKITWDEKLNSSKLFSAMRD	45.761	BETA_TURN	I	NAG	yes	54.09	53.73
1NFD	B	186	67	P01852	Mus musculus (Mouse)	173	STDPQAYKESNYSYCLSSRLR	71.715	BETA_TURN, BETA HAIRPIN(LOOP)	IV,IV	NAG	yes	-74.36	-32.78
1NFD	B	236	116	P01852	Mus musculus (Mouse)	173	PEGSPKPVTQNISAEAWGRAD	55.323	BETA_HAIRPIN_STRAND		NAG	yes	-107.4	113.62
1NHC	A	246	246	P26213	Aspergillus niger	368	VGGRDDNTVKNVTISDSTVSN	33.467	STRAND		NAG-NAG	yes	69.36	69.32
1NIO	A	78	78	P22851	Luffa aegyptiaca (Sponge gourd)	250	TNVYIMGYLVNSTSYFANESD	92.205	BETA_TURN, BETA HAIRPIN(LOOP)	IV,IV	NAG	yes	52.95	-119.63
1NIO	A	85	85	P22851	Luffa aegyptiaca (Sponge gourd)	250	YLVNSTSYFANESDAKLASQY	68.3	GAMMA_TURN	INVERSE	NAG	yes	-85.46	79.21
1NKX	A	545	564	P24627	Bos taurus (Bovine)	708	EDVGDVAFVKNDTVWENTNGE	23.905	HELIX		NAG-NAG-BMA-MAN-MAN-MAN	yes	-51.28	-46.57
1NKX	A	476	495	P24627	Bos taurus (Bovine)	708	GWNIPMGLIVNQTGSCAFDEF	79.228	HELIX		NAG-NAG-BMA	yes	-65.8	-55.53
1NKX	A	368	387	P24627	Bos taurus (Bovine)	708	CQQWSQQSGQNVTCATASTTD	45.761	BETA_TURN	VIII,I'	NAG	yes	-67.66	-25.53
1NL1	A	101	144	P00735	Bos taurus (Bovine)	625	RSRYPHKPEINSTTHPGADLR	25.271	BETA_TURN	IV,VIII	NAG	yes	-154.43	-168.76
1NL1	A	77	120	P00735	Bos taurus (Bovine)	625	AEGVGMNYRGNVSVTRSGIEC	75.13	LOOP		NAG-NAG	yes	-104.46	6.63
1NL2	A	77	120	P00735	Bos taurus (Bovine)	625	AEGVGMNYRGNVSVTRSGIEC	74.447	LOOP		NAG-NAG	yes	-107.1	25.5
1NL2	A	101	144	P00735	Bos taurus (Bovine)	625	RSRYPHKPEINSTTHPGADLR	32.784	BETA_TURN	IV,VIII	NAG	yes	-158.79	-174.84
1NMA	N	86	87	P05803	Influenza A virus (strain A/Whale/Maine/1/1984 H13N9)	470	VEERASREFNNLTKGLCTINS	47.127	GAMMA_TURN	INVERSE	NAG	yes	-128.27	137.69
1NMB	N	146	147	P05803	Influenza A virus (strain A/Whale/Maine/1/1984 H13N9)	470	QGTTIRGKHSNGTIHDRSQYR	71.032	BETA_TURN, BETA HAIRPIN(LOOP)	II	NAG	yes	-66.91	116.03
1NMB	N	86	87	P05803	Influenza A virus (strain A/Whale/Maine/1/1984 H13N9)	470	VEERASREFNNLTKGLCTINS	38.248	GAMMA_TURN	INVERSE	NAG	yes	-156.71	124.67
1NMC	A	146	147	P03472	Influenza A virus (strain A/Tern/Australia/G70C/1975 H11N9)	470	QGTTIRGKHSNGTIHDRSQYR	65.568	BETA TURN	II	NAG	yes	-64.24	118.82
1NMC	A	200	202	P03472	Influenza A virus (strain A/Tern/Australia/G70C/1975 H11N9)	470	MSICISGPNNNASAVIWYNRR	52.591	BETA TURN	IV,I	NAG-NAG-BMA-MAN-MAN-MAN	yes	-152.02	41.39
1NMC	A	86	87	P03472	Influenza A virus (strain A/Tern/Australia/G70C/1975 H11N9)	470	VEERAIRDFNNLTKGLCTINS	41.663	GAMMA TURN	INVERSE	NAG	yes	-123.1	137.24
1NN2	A	86	86	P06820	Influenza A virus (strain A/Tokyo/3/1967 H2N2)	469	EICPKVVEYRNWSKPQCQITG	39.614	LOOP		NAG-NAG	yes	-120.18	4.39
1NN2	A	146	146	P06820	Influenza A virus (strain A/Tokyo/3/1967 H2N2)	469	QGTTLDNKHSNDTVHDRIPHR	56.006	BETA_TURN, BETA HAIRPIN(LOOP)	IV	NAG-NAG-BMA-MAN-NAG-NGK-FUL	yes	-59.45	127.06
1NN2	A	200	200	P06820	Influenza A virus (strain A/Tokyo/3/1967 H2N2)	469	LHVCITGDDKNATASFIYDGR	77.179	BETA_HAIRPIN_STRAND		NAG-NAG-BMA-MAN-MAN-MAN	yes	-151.78	48.96
1NN6	A	97	103	P23946	Homo sapiens (Human)	247	VIKQFRHPKYNTSTLHHDIML	45.761	BETA_TURN, BETA HAIRPIN(LOOP)	IV	NAG	yes	-121.7	117.06
1NN6	A	74	80	P23946	Homo sapiens (Human)	247	RSITVTLGAHNITEEEDTWQK	28.686	BETA_TURN, BETA HAIRPIN(LOOP)	I,IV	NAG-NAG	yes	-83.93	105.68
1NNC	A	200	202	P03472	Influenza A virus (strain A/Tern/Australia/G70C/1975 H11N9)	470	MSICISGPNNNASAVIWYNRR	53.274	BETA TURN,BETA HAIRPIN(LOOP)	IV,I	NAG-NAG-BMA-MAN-MAN-MAN	yes	-155.34	42.52
1NNC	A	86	87	P03472	Influenza A virus (strain A/Tern/Australia/G70C/1975 H11N9)	470	VEERAIRDFNNLTKGLCTINS	40.297	GAMMA TURN	INVERSE	NAG	yes	-121.97	140.02
1NNC	A	146	147	P03472	Influenza A virus (strain A/Tern/Australia/G70C/1975 H11N9)	470	QGTTIRGKHSNGTIHDRSQYR	64.202	BETA TURN,BETA HAIRPIN(LOOP)	II	NAG	yes	-66.06	116.97
1NO9	H	60G	416	P00734	Homo sapiens (Human)	622	HCLLYPPWDKNFTENDLLVRI	77.179	BETA_HAIRPIN_STRAND		NAG	yes	-160.18	80.97
1NOU	A	190	190	P07686	Homo sapiens (Human)	556	YQDSYGTFTINESTIIDSPRF	20.49	BETA_HAIRPIN_STRAND		NAG-NAG	yes	-81.23	143.7
1NOW	A	190	190	P07686	Homo sapiens (Human)	556	YQDSYGTFTINESTIIDSPRF	19.807	BETA_HAIRPIN_STRAND		NAG-NAG	yes	-78.93	143.13
1NP0	A	190	190	P07686	Homo sapiens (Human)	556	YQDSYGTFTINESTIIDSPRF	19.807	BETA_HAIRPIN_STRAND		NAG-NAG	yes	-83.92	142.2
1NPM	A	95	110	Q61955	Mus musculus (Mouse)	260	VAQSIQHPCYNNSNPEDHSHD	49.176	BETA_TURN, BETA HAIRPIN(LOOP)	VIII	NAG	yes	-108.38	108.93
1NQ9	I	155	187	P01008	Homo sapiens (Human)	464	RLFGDKSLTFNETYQDISELV	31.418	LOOP		NAG-NAG	yes	-41.95	115.23
1NQ9	I	96	128	P01008	Homo sapiens (Human)	464	AFAMTKLGACNDTLQQLMEVF	68.3	LOOP		NAG	yes	62.19	-136.12
1NQL	A	337	361	P00533	Homo sapiens (Human)	1210	INATNIKHFKNCTSISGDLHI	70.349	BETA_TURN	IV	NAG-NAG-BMA	yes	-85.42	35.67
1NQL	A	328	352	P00533	Homo sapiens (Human)	1210	IGEFKDSLSINATNIKHFKNC	13.66	BETA_TURN	I	NAG-NAG-BMA	yes	-131	-175.23
1NQL	A	544	568	P00533	Homo sapiens (Human)	1210	CHPECLPQAMNITCTGRGPDN	79.911	BETA_TURN	II	NAG-NAG	yes	-142.73	166.36
1NQL	A	504	528	P00533	Homo sapiens (Human)	1210	PEPRDCVSCRNVSRGRECVDK	44.395	BETA_TURN	IV	NAG	yes	-106.41	-84.86
1NQL	A	420	444	P00533	Homo sapiens (Human)	1210	GQFSLAVVSLNITSLGLRSLK	45.078	LOOP		NAG	yes	-87.11	-12.13
1NQL	A	579	603	P00533	Homo sapiens (Human)	1210	KTCPAGVMGENNTLVWKYADA	64.885	LOOP		NAG	yes	-12.86	-161.92
1NSB	A	283	283	P27907	Influenza B virus (strain B/Beijing/1/1987)	465	TEECTCGFASNKTIECACRDN	59.421	BETA_TURN, BETA HAIRPIN(LOOP)	I,IV	NAG	yes	-72.97	-5.21
1NSC	A	283	283	P27907	Influenza B virus (strain B/Beijing/1/1987)	465	TEECTCGFASNKTIECACRDN	60.104	BETA_TURN, BETA HAIRPIN(LOOP)	I,IV	NAG	yes	-71.45	-9.69
1NSD	A	283	283	P27907	Influenza B virus (strain B/Beijing/1/1987)	465	TEECTCGFASNKTIECACRDN	58.738	BETA_TURN, BETA HAIRPIN(LOOP)	I,IV	NAG	yes	-70.13	-10.75
1NT0	A	84	103	Q9JJS8	Rattus norvegicus (Rat)	685	ESTDTERAPGNDTFYSLGPSL	100	BETA_TURN	II'	NAG	yes	-112.79	17.46
1NU6	A	281	281	P27487	Homo sapiens (Human)	766	VNTDSLSSVTNATSIQITAPA	71.032	LOOP		NAG	yes	-88.91	152.64
1NU6	A	229	229	P27487	Homo sapiens (Human)	766	NGTFLAYAQFNDTEVPLIEYS	36.882	BETA_HAIRPIN_STRAND		NAG	yes	-121.55	114.26
1NU6	A	85	85	P27487	Homo sapiens (Human)	766	NILVFNAEYGNSSVFLENSTF	64.202	LOOP		NAG	yes	-75.1	157.35
1NU6	A	150	150	P27487	Homo sapiens (Human)	766	RQLITEERIPNNTQWVTWSPV	64.202	BETA_TURN	II	NAG	yes	-63.9	155.17
1NU8	A	85	85	P27487	Homo sapiens (Human)	766	NILVFNAEYGNSSVFLENSTF	66.251	LOOP		NAG	yes	-57.84	158.59
1NUB	A	99	116	P09486	Homo sapiens (Human)	303	GEFEKVCSNDNKTFDSSCHFF	72.398	BETA_TURN, BETA HAIRPIN(LOOP)	I	NAG-NAG	yes	51.39	32.31
1NWR	A	60	60	P36222	Homo sapiens (Human)	383	LCTHIIYSFANISNDHIDTWE	20.49	BETA_HAIRPIN_STRAND		NAG-NAG	yes	-91.14	-175.81
1NWS	A	60	60	P36222	Homo sapiens (Human)	383	LCTHIIYSFANISNDHIDTWE	17.758	BETA_HAIRPIN_STRAND		NAG-NAG	yes	-97.18	-177.27
1NWT	A	60	60	P36222	Homo sapiens (Human)	383	LCTHIIYSFANISNDHIDTWE	19.124	BETA_HAIRPIN_STRAND		NAG-NAG	yes	-101.84	179.41
1NWU	A	60	60	P36222	Homo sapiens (Human)	383	LCTHIIYSFANISNDHIDTWE	19.124	BETA_HAIRPIN_STRAND		NAG-NAG	yes	-104.23	179.24
1NXC	A	515	515	P45700	Mus musculus (Mouse)	655	EIARTCHESYNRTYVKLGPEA	47.81	HELIX_BETA_HAIRPIN		NAG-NAG-BMA-MAN-MAN-MAN-MAN-MAN	yes	-57.42	-36.88
1O0V	A	394	275	P01854	Homo sapiens (Human)	428	HSTRKEEKQRNGTLTVTSTLP	86.058	BETA_TURN	I	NAG-NAG-BMA-MAN-MAN-MAN-MAN	yes	-59.07	1.45
1O70	A	441	441	P10674	Drosophila melanogaster (Fruit fly)	652	TVITVEGGGVNATVIQADVAQ	25.271	BETA_HAIRPIN_STRAND		NAG-NAG	yes	-109.91	117.37
1O7A	A	190	190	P07686	Homo sapiens (Human)	556	YQDSYGTFTINESTIIDSPRF	18.441	BETA_HAIRPIN_STRAND		NAG-NAG	yes	-86.29	148.12
1O7A	A	84	84	P07686	Homo sapiens (Human)	556	PENFYISHSPNSTAGPSCTLL	90.839	BETA_TURN	VIII	NAG	yes	-97.71	92.08
1O7D	A	133	134	Q29451	Bos taurus (Bovine)	999	FFSRWWRQQTNATQKIVRELV	92.205	HELIX		NAG	yes	-58.67	-35.33
1O7D	C	497	499	Q29451	Bos taurus (Bovine)	999	KEDFAFCRKLNISICPLTQTA	76.496	HELIX		NDG-NAG-BMA-MAN-MAN-MAN-MAN-MAN-MAN	yes	-48.19	-26.24
1O7D	D	692	681	Q29451	Bos taurus (Bovine)	999	KASLVQEVHQNFSAWCSQVVR	61.47	BETA_HAIRPIN_STRAND		NAG	yes	-116.77	103.5
1O7D	D	645	634	Q29451	Bos taurus (Bovine)	999	LPVRQAFYWYNASTGNNLSSQ	17.758	BETA_HAIRPIN_STRAND		NAG	yes	-71.73	99.53
1O7D	D	766	755	Q29451	Bos taurus (Bovine)	999	RRNYRPTWKLNQTEPVAGNYY	75.13	LOOP		NAG	yes	-103.98	105.92
1O7S	A	105	105	Q9Y286	Homo sapiens (Human)	467	FHLLGDPQTKNCTLSIRDARM	37.565	LOOP		NAG	yes	-112.56	125.14
1O7V	A	105	105	Q9Y286	Homo sapiens (Human)	467	FHLLGDPQTKNCTLSIRDARM	34.15	LOOP		NAG-NDG-BMA-MAN-MAN-MAN-MAN	yes	-112.25	128.39
1O8A	A	90	695	P12821	Homo sapiens (Human)	1306	ILLQKNMQIANHTLKYGTQAR	73.764	HELIX		NAG	yes	-60.27	-38.49
1O8A	A	155	760	P12821	Homo sapiens (Human)	1306	TYSVATVCHPNGSCLQLEPDL	84.692	BETA_TURN, BETA HAIRPIN(LOOP)	IV	NAG	yes	-54.77	-66.99
1O8A	A	109	714	P12821	Homo sapiens (Human)	1306	ARKFDVNQLQNTTIKRIIKKV	53.274	LOOP		NAG	yes	-62.22	117.36
1O8A	A	72	677	P12821	Homo sapiens (Human)	1306	YAEANWNYNTNITTETSKILL	40.297	BETA_TURN	IV	NAG	yes	-169.41	76.67
1O8A	A	586	1191	P12821	Homo sapiens (Human)	1306	EAMQLITGQPNMSASAMLSYF	68.3	LOOP		NAG	yes	-102.37	164.97
1O8A	A	337	942	P12821	Homo sapiens (Human)	1306	GLLPVPPEFWNKSMLEKPTDG	93.571	HELIX		NDG	yes	-85.63	-35.35
1OA2	A	164	180	O00095	Hypocrea jecorina (Trichoderma reesei)	234	MQVYSFVAQTNTTNYSGDVKN	22.539	BETA_TURN	VIII	NAG	yes	-57.24	122.35
1OA3	A	164	180	Q8NJY6	Trichoderma citrinoviride	234	MQVYSFVAQSNTTSYSGDVKN	40.297	GAMMA TURN,BETA TURN	INVERSE,IV	NAG	yes	-67.74	108.27
1OAN	A	153	433	P12823	Dengue virus type 2 (strain Puerto Rico/PR159-S1/1969)	3388	PHSGEEHAVGNDTGKHGKEVK	22.539	BETA_TURN, BETA HAIRPIN(LOOP)	II	NAG-NAG-FUC-BMA	yes	-62.78	112.15
1OAN	A	67	347	P12823	Dengue virus type 2 (strain Puerto Rico/PR159-S1/1969)	3388	RKYCIEAKLTNTTTDSRCPTQ	73.764	STRAND		NAG	yes	32.31	51.54
1OC5	A	141	167	Q9C1S9	Humicola insolens (Soft-rot fungus)	476	EVPSFQWLDRNVTVDTLLVET	46.444	HELIX,BETA_TURN	VIII	NAG	yes	-54.09	-37.75
1OC6	A	141	167	Q9C1S9	Humicola insolens (Soft-rot fungus)	476	EVPSFQWLDRNVTVDTLLVET	45.761	HELIX,BETA_TURN	VIII	NAG	yes	-55.92	-37.53
1OC7	A	141	167	Q9C1S9	Humicola insolens (Soft-rot fungus)	476	EVPSFQWLDRNVTVDTLLVET	45.078	HELIX,BETA_TURN	VIII	NAG	yes	-56.63	-34.34
1OCB	A	141	167	Q9C1S9	Humicola insolens (Soft-rot fungus)	476	EVPSFQWLDRNVTVDTLLVET	45.761	HELIX		NAG	yes	-61.33	-31.11
1OCJ	A	141	167	Q9C1S9	Humicola insolens (Soft-rot fungus)	476	EVPSFQWLDRNVTVDTLLVET	47.127	HELIX,BETA_TURN	IV	NAG	yes	-57.37	-33.7
1OCN	A	141	167	Q9C1S9	Humicola insolens (Soft-rot fungus)	476	EVPSFQWLDRNVTVDTLLVET	46.444	HELIX		NAG	yes	-55.6	-38.31
1ODC	A	416	437	P04058	Torpedo californica (Pacific electric ray)	586	HFVNKYTKFGNGTYLYFFNHR	77.179	LOOP		NAG	yes	-115.03	25.65
1ODC	A	59	80	P04058	Torpedo californica (Pacific electric ray)	586	EPKKPWSGVWNASTYPNNCQQ	73.081	STRAND		NAG	yes	-78.45	110.71
1OGS	A	19	58	P04062	Homo sapiens (Human)	536	FGYSSVVCVCNATYCDSFDPP	38.248	BETA_HAIRPIN,STRAND,BETA_TURN	I	NAG	yes	-139.9	-163.43
1OJI	A	247	247	P56680	Humicola insolens (Soft-rot fungus)	402	NGCGWNNYRVNVTDYYGRGEE	60.787	LOOP		NAG	yes	63.83	40.14
1OJJ	A	247	247	P56680	Humicola insolens (Soft-rot fungus)	402	NGCGWNNYRVNVTDYYGRGEE	58.055	LOOP		NAG	yes	69.39	39.4
1OJK	A	247	247	P56680	Humicola insolens (Soft-rot fungus)	402	NGCGWNNYRVNVTDYYGRGEE	59.421	LOOP		NAG	yes	69	39.59
1OK8	A	67	347	P12823	Dengue virus type 2 (strain Puerto Rico/PR159-S1/1969)	3388	RKYCIEAKLTNTTTDSRCPTQ	68.983	STRAND		NAG	yes	48.65	50.27
1OKE	A	67	347	P12823	Dengue virus type 2 (strain Puerto Rico/PR159-S1/1969)	3388	RKYCIEAKLTNTTTDSRCPTQ	70.349	STRAND		NAG	yes	43.92	51.07
1OKE	A	153	433	P12823	Dengue virus type 2 (strain Puerto Rico/PR159-S1/1969)	3388	PHSGEEHAVGNDTGKHGKEVK	21.856	BETA_TURN, BETA HAIRPIN(LOOP)	II	NAG-NAG-FUL-BMA	yes	-71.76	118.1
1OLQ	A	164	180	O00095	Hypocrea jecorina (Trichoderma reesei)	234	MQVYSFVAQTNTTNYSGDVKN	47.81	BETA_TURN	IV	NAG	yes	-58.44	121
1OM0	A	89	119	Q8L5C6	Triticum aestivum (Wheat)	304	GYGTGYSLPSNRSALDLFDHL	60.104	HELIX		NAG	yes	-61.83	-41.15
1ONK	B	136	437	P81446	Viscum album (European mistletoe)	564	YTLGQGWLAGNDTAPREVTIY	45.761	GAMMA_TURN	INVERSE	NAG	yes	-77.42	-16.3
1ONK	B	96	397	P81446	Viscum album (European mistletoe)	564	REATLWEIWGNGTIINPRSNL	43.029	BETA_TURN, BETA HAIRPIN(LOOP)	I	NAG	yes	-102.13	17.98
1ONQ	A	128	145	P06126	Homo sapiens (Human)	327	YQGSDFVSFQNNSWLPYPVAG	100	BETA_TURN, BETA HAIRPIN(LOOP)	I',IV	NAG-NAG	yes	57.54	41.23
1ONQ	A	20	37	P06126	Homo sapiens (Human)	327	FHVTWIASFYNHSWKQNLVSG	57.372	BETA_HAIRPIN,STRAND,BETA_TURN	IV	NAG-FUC	yes	-127.48	-172.34
1ONQ	A	57	74	P06126	Homo sapiens (Human)	327	IVFLCPWSRGNFSNEEWKELE	81.277	BETA_TURN	II'	NAG-NAG	yes	-106.42	23.85
1OOK	B	60G	416	P00734	Homo sapiens (Human)	622	HCLLYPPWDKNFTENDLLVRI	75.13	BETA_HAIRPIN_STRAND		NAG-NAG-MAN-MAN-MAN	yes	-158.04	88.25
1OOK	G	159	175	P07359	Homo sapiens (Human)	626	KLEKLSLANNNLTELPAGLLN	43.712	LOOP		NAG	yes	-121.67	31.92
1OP0	A	35	44	Q9I8X1	Deinagkistrodon acutus (Hundred-pace snake)	258	NEHRFLVAFFNTTGFFCGGTL	33.467	BETA_HAIRPIN,STRAND,BETA_TURN	I	NAG-FUC-NAG	yes	-137.09	-175
1OP2	A	35	44	Q9I8X1	Deinagkistrodon acutus (Hundred-pace snake)	258	NEHRFLVAFFNTTGFFCGGTL	28.003	BETA_HAIRPIN,STRAND,BETA_TURN	I	NAG	yes	-142.11	-170.06
1OQL	A	112	145	P81446	Viscum album (European mistletoe)	564	TGTTRSSLPFNGSYPDLERYA	17.758	STRAND		NAG	yes	-91.63	152.82
1OQL	B	136	437	P81446	Viscum album (European mistletoe)	564	YTLGQGWLAGNDTAPREVTIY	43.712	GAMMA_TURN	INVERSE	NAG-NAG	yes	-70.11	-16.5
1OQL	B	61	362	P81446	Viscum album (European mistletoe)	564	TIKRDGTIRSNGSCLTTYGYT	73.764	BETA_TURN, BETA HAIRPIN(LOOP)	I',IV	NAG	yes	47.97	37.17
1OQL	B	96	397	P81446	Viscum album (European mistletoe)	564	REATLWEIWGNGTIINPRSNL	43.712	BETA_TURN, BETA HAIRPIN(LOOP)	I	NAG-NAG	yes	-88.47	11.66
1OQX	A	297	180	P01857	Homo sapiens (Human)	330	AKTKPREEQYNSTYRVVSVLT	62.153	BETA_TURN, BETA HAIRPIN(LOOP)	I	NAG-NAG-BMA-MAN-MAN-FUL	yes	-84.15	23.9
1ORV	A	229	229	P22411	Sus scrofa (Pig)	766	NGTFLAYAQFNDTEVPLIEYS	30.735	BETA_HAIRPIN_STRAND		NAG-NAG	yes	-113.43	108.55
1ORV	A	685	685	P22411	Sus scrofa (Pig)	766	TPEDNLDYYRNSTVMSRAENF	62.153	LOOP		NAG-NAG	yes	-98.24	18.7
1ORV	A	321	321	P22411	Sus scrofa (Pig)	766	ISLQWIRRAQNYSIIDICDYD	46.444	LOOP		NAG	yes	-120.97	13.49
1ORV	A	92	92	P22411	Sus scrofa (Pig)	766	EYGNSSIFLENSTFDELGYST	36.882	GAMMA TURN,BETA TURN	CLASSIC,IV,IV	NAG	yes	-70.4	-168.47
1ORV	A	279	279	P22411	Sus scrofa (Pig)	766	FVVDTRTLSPNASVTSYQIVP	46.444	BETA_TURN, BETA HAIRPIN(LOOP)	I	NAG	yes	-96.72	9.36
1ORV	A	85	85	P22411	Sus scrofa (Pig)	766	NILLFNAEYGNSSIFLENSTF	64.202	LOOP		NAG	yes	-76.01	107.01
1ORW	A	229	229	P22411	Sus scrofa (Pig)	766	NGTFLAYAQFNDTEVPLIEYS	32.784	BETA_HAIRPIN_STRAND		NAG-NAG	yes	-115.32	112.21
1ORW	A	685	685	P22411	Sus scrofa (Pig)	766	TPEDNLDYYRNSTVMSRAENF	64.202	LOOP		NAG-NAG	yes	-93.67	11.83
1ORW	A	85	85	P22411	Sus scrofa (Pig)	766	NILLFNAEYGNSSIFLENSTF	66.934	LOOP		NAG	yes	-70.47	122.86
1ORW	A	321	321	P22411	Sus scrofa (Pig)	766	ISLQWIRRAQNYSIIDICDYD	43.712	BETA_TURN, BETA HAIRPIN(LOOP)	IV	NAG	yes	-122.44	13.92
1ORW	A	92	92	P22411	Sus scrofa (Pig)	766	EYGNSSIFLENSTFDELGYST	36.882	GAMMA TURN,BETA TURN	CLASSIC,IV,IV	NAG	yes	-71.01	-170.06
1ORW	A	279	279	P22411	Sus scrofa (Pig)	766	FVVDTRTLSPNASVTSYQIVP	47.81	BETA_TURN, BETA HAIRPIN(LOOP)	I	NAG	yes	-102.74	16.13
1OT5	A	163	163	P13134	Saccharomyces cerevisiae (strain ATCC 204508 / S288c)	814	DINVLDLWYNNITGAGVVAAI	84.009	LOOP		NAG	yes	65.16	22.03
1OT5	A	480	480	P13134	Saccharomyces cerevisiae (strain ATCC 204508 / S288c)	814	LPTLYVSQSTNSTEETLESVI	43.712	LOOP		NAG-NAG	yes	-138.67	14.5
1OVA	A	298	293	P01012	Gallus gallus (Chicken)	386	LPRMKMEEKYNLTSVLMAMGI	51.908	BETA_HAIRPIN_STRAND		NAG	yes	-72.49	96.81
1OVA	B	298	293	P01012	Gallus gallus (Chicken)	386	LPRMKMEEKYNLTSVLMAMGI	53.274	BETA_HAIRPIN_STRAND		NAG	yes	-72.01	101.5
1OVA	C	298	293	P01012	Gallus gallus (Chicken)	386	LPRMKMEEKYNLTSVLMAMGI	54.64	BETA_HAIRPIN_STRAND		NAG	yes	-64.63	97.42
1OVW	A	247	265	P46237	Fusarium oxysporum (Fusarium vascular wilt)	429	AGCGWNHNRINVTDFYGRGKQ	58.055	BETA_TURN	I	NAG	yes	61.26	41.97
1OVW	A	56	74	P46237	Fusarium oxysporum (Fusarium vascular wilt)	429	AGCGDWGQKPNATACPDEASC	32.101	BETA_TURN, BETA HAIRPIN(LOOP)	I	NAG	yes	-51.67	131.55
1OVZ	A	120	141	P24071	Homo sapiens (Human)	287	DRGLVLMPGENISLTCSSAHI	70.349	LOOP		NAG	yes	-112.36	144.99
1OVZ	A	156	177	P24071	Homo sapiens (Human)	287	PQHQSGEHPANFSLGPVDLNV	38.931	STRAND		NDG-NAG	yes	-104.31	123.49
1OW0	C	58	79	P24071	Homo sapiens (Human)	287	REIGRRLKFWNETDPEFVIDH	98.352	BETA_TURN	IV	NAG-NAG-MAN-BMA-MAN	yes	-145.63	-23.75
1OW0	C	44	65	P24071	Homo sapiens (Human)	287	AYLTQLMIIKNSTYREIGRRL	100	BETA_TURN, BETA HAIRPIN(LOOP)	I',IV	NAG	yes	76.86	21.05
1OW0	C	156	177	P24071	Homo sapiens (Human)	287	PQHQSGEHPANFSLGPVDLNV	74.447	STRAND		NAG-NAG-BMA-MAN-BMA-BMA	yes	-102.96	122.75
1OW0	C	120	141	P24071	Homo sapiens (Human)	287	DRGLVLMPGENISLTCSSAHI	65.568	LOOP		NAG-NDG-BMA	yes	-120.32	158.32
1OWQ	A	39	60	P30922	Bos taurus (Bovine)	383	LCTHVIYSFANISNNEIDTWE	21.173	BETA_HAIRPIN_STRAND		NAG-NAG-NDG	yes	-107.66	-179.77
1OYH	I	96	128	P01008	Homo sapiens (Human)	464	AFAMTKLGACNDTLQQLMEVF	64.885	HELIX		NAG	yes	56.15	-131.42
1OYH	I	155	187	P01008	Homo sapiens (Human)	464	RLFGDKSLTFNETYQDISELV	43.029	LOOP		NAG-NAG	yes	-58.19	141.25
1OYH	I	192	224	P01008	Homo sapiens (Human)	464	SRAAINKWVSNKTEGRITDVI	84.692	HELIX		NAG	yes	-64.62	-28.35
1OYH	L	155	187	P01008	Homo sapiens (Human)	464	RLFGDKSLTFNETYQDISELV	21.856	LOOP		NAG-NAG	yes	-52.9	141.23
1OYH	L	135	167	P01008	Homo sapiens (Human)	464	KLNCRLYRKANKSSKLVSANR	100	BETA TURN	VIII	NAG	yes	133.59	137.9
1OYH	L	96	128	P01008	Homo sapiens (Human)	464	AFAMTKLGACNDTLQQLMEVF	70.349	HELIX		NAG	yes	56.85	-125.06
1OYH	L	192	224	P01008	Homo sapiens (Human)	464	SRAAINKWVSNKTEGRITDVI	87.424	HELIX		NDG-NAG-BMA-MAN-MAN	yes	-68.79	-35.65
1OZN	A	179	179	Q9BZR6	Homo sapiens (Human)	473	LPDDTFRDLGNLTHLFLHGNR	59.421	BETA_TURN	I	NAG-NDG-BMA	yes	-108.23	5.63
1OZN	A	82	82	Q9BZR6	Homo sapiens (Human)	473	VPAASFRACRNLTILWLHSNV	51.908	BETA_TURN	I	NDG-NDG-MAN-MAN	yes	-97.29	12.76
1P0I	A	341	369	P06276	Homo sapiens (Human)	602	VYGAPGFSKDNNSIITRKEFQ	61.47	BETA_TURN	I	NAG-NAG-FUC	yes	-157.53	171.12
1P0I	A	106	134	P06276	Homo sapiens (Human)	602	NVWIPAPKPKNATVLIWIYGG	73.764	BETA_TURN	IV	NAG	yes	-167.28	57.79
1P0I	A	485	513	P06276	Homo sapiens (Human)	602	AKYGNPNETQNNSTSWPVFKS	84.692	BETA_TURN	I	NAG	yes	-105.46	44.76
1P0I	A	57	85	P06276	Homo sapiens (Human)	602	QSLTKWSDIWNATKYANSCCQ	60.104	STRAND		NAG	yes	-89.95	112.3
1P0I	A	241	269	P06276	Homo sapiens (Human)	602	WAVTSLYEARNRTLNLAKLTG	58.738	HELIX		NAG-NAG-FUC	yes	-59.02	-34.44
1P0M	A	341	369	P06276	Homo sapiens (Human)	602	VYGAPGFSKDNNSIITRKEFQ	56.689	BETA_TURN	I	NAG-NAG-FUC	yes	-151.74	171.28
1P0M	A	485	513	P06276	Homo sapiens (Human)	602	AKYGNPNETQNNSTSWPVFKS	84.009	BETA_TURN	I	NAG	yes	-101.51	51.87
1P0M	A	106	134	P06276	Homo sapiens (Human)	602	NVWIPAPKPKNATVLIWIYGG	71.715	BETA_TURN	IV	NAG	yes	-160	55.01
1P0M	A	241	269	P06276	Homo sapiens (Human)	602	WAVTSLYEARNRTLNLAKLTG	58.738	HELIX		NAG-NAG-FUC	yes	-58.65	-37.67
1P0M	A	57	85	P06276	Homo sapiens (Human)	602	QSLTKWSDIWNATKYANSCCQ	55.323	STRAND		NAG	yes	-90.57	105.04
1P0P	A	485	513	P06276	Homo sapiens (Human)	602	AKYGNPNETQNNSTSWPVFKS	84.692	BETA_TURN	IV,I	NAG	yes	-97.57	48.27
1P0P	A	57	85	P06276	Homo sapiens (Human)	602	QSLTKWSDIWNATKYANSCCQ	59.421	STRAND		NAG	yes	-80.86	106.67
1P0P	A	106	134	P06276	Homo sapiens (Human)	602	NVWIPAPKPKNATVLIWIYGG	75.13	BETA_TURN	IV	NAG	yes	-165.43	62.03
1P0P	A	341	369	P06276	Homo sapiens (Human)	602	VYGAPGFSKDNNSIITRKEFQ	58.055	BETA_TURN	I	NAG-NAG-FUC	yes	-153.2	165.91
1P0P	A	241	269	P06276	Homo sapiens (Human)	602	WAVTSLYEARNRTLNLAKLTG	52.591	HELIX		NAG-NAG-FUC	yes	-62.67	-25.11
1P0Q	A	341	369	P06276	Homo sapiens (Human)	602	VYGAPGFSKDNNSIITRKEFQ	58.738	BETA_TURN	I	NAG-NAG-FUC	yes	-153.22	168.11
1P0Q	A	241	269	P06276	Homo sapiens (Human)	602	WAVTSLYEARNRTLNLAKLTG	58.738	HELIX		NAG-NAG-FUC	yes	-66.09	-24.26
1P0Q	A	106	134	P06276	Homo sapiens (Human)	602	NVWIPAPKPKNATVLIWIYGG	75.13	BETA_TURN	IV	NAG	yes	-167.25	55.52
1P0Q	A	57	85	P06276	Homo sapiens (Human)	602	QSLTKWSDIWNATKYANSCCQ	61.47	STRAND		NAG	yes	-86.49	101.54
1P49	A	47	47	P08842	Homo sapiens (Human)	583	LGIGDPGCYGNKTIRTPNIDR	15.709	BETA_TURN	IV	NAG	yes	-47.9	143.34
1P49	A	259	259	P08842	Homo sapiens (Human)	583	EIIQQPMSYDNLTQRLTVEAA	58.738	GAMMA TURN,BETA TURN	INVERSE,IV	NAG	yes	64.61	44.4
1P53	A	358	385	P05362	Homo sapiens (Human)	532	LEVAGQLIHKNQTRELRVLYG	70.349	BETA_HAIRPIN_STRAND		NAG	yes	-143.27	-176.59
1P53	A	240	267	P05362	Homo sapiens (Human)	532	QRLNPTVTYGNDSFSAKASVS	100	GAMMA TURN,BETA TURN,BETA HAIRPIN(LOOP)	INVERSE,IV	NAG	yes	-56.11	86.23
1P53	A	269	296	P05362	Homo sapiens (Human)	532	QRLTCAVILGNQSQETLQTVT	100	BETA_TURN, BETA HAIRPIN(LOOP)	II'	NDG	yes	-106.67	15.92
1P8J	A	440	440	P23188	Mus musculus (Mouse)	793	DAGAMVALAQNWTTVAPQRKC	100	BETA_TURN	IV	NAG-NAG-FUL-BMA-MAN-MAN-NAG-NAG-NAG-GAL-GAL	yes	-109.93	42.41
1P8J	A	387	387	P23188	Mus musculus (Mouse)	793	IIALTLEANKNLTWRDMQHLV	79.228	BETA_TURN	I	NAG	yes	-100.08	11.45
1P8V	C	53	416	P00734	Homo sapiens (Human)	622	HCLLYPPWDKNFTENDLLVRI	76.496	BETA_HAIRPIN_STRAND		NAG	yes	-160.19	79.18
1P9A	G	159	175	P07359	Homo sapiens (Human)	626	KLEKLSLANNNLTELPAGLLN	52.591	LOOP		NAG-NAG-BMA-BMA	yes	-125.69	33.19
1PC8	A	107	107	Q6ITZ3	Viscum album (European mistletoe)	520	TGTTRSSLPFNGSYPDLEQYA	36.882	LOOP		NAG	yes	-125.81	-153.84
1PC8	B	132	397	Q6ITZ3	Viscum album (European mistletoe)	520	YTLGQGWLAGNDTAPREVTIY	48.493	LOOP		NAG-NAG-BMA	yes	-73.24	-24.49
1PC8	B	57	322	Q6ITZ3	Viscum album (European mistletoe)	520	TIKRDGTIRSNGSCLTTYGYT	69.666	GAMMA TURN,BETA TURN	CLASSIC,IV,IV	NAG-NAG	yes	78.39	93.19
1PC8	B	92	357	Q6ITZ3	Viscum album (European mistletoe)	520	REATIWQIWGNGTIINPRSNL	38.931	BETA_TURN, BETA HAIRPIN(LOOP)	I	NDG-NAG	yes	-72.08	3.12
1PFQ	A	229	229	P27487	Homo sapiens (Human)	766	NGTFLAYAQFNDTEVPLIEYS	36.199	BETA_HAIRPIN_STRAND		NAG	yes	-118.42	110.54
1PFQ	A	85	85	P27487	Homo sapiens (Human)	766	NILVFNAEYGNSSVFLENSTF	64.885	LOOP		NAG	yes	-74.48	155.65
1PGE	A	144	144	P05979	Ovis aries (Sheep)	600	HDYISWESFSNVSYYTRILPS	25.954	GAMMA TURN,BETA TURN,BETA HAIRPIN(LOOP)	INVERSE,I	NAG-NAG	yes	-75.41	98.25
1PGE	A	410	410	P05979	Ovis aries (Sheep)	600	QDYSYEQFLFNTSMLVDYGVE	30.735	BETA_TURN	I,IV	NAG	yes	-59.16	106.5
1PGE	A	68	68	P05979	Ovis aries (Sheep)	600	DCTRTGYSGPNCTIPEIWTWL	34.15	BETA_TURN, BETA HAIRPIN(LOOP)	I	NAG	yes	-125.44	21.17
1PGF	A	68	68	P05979	Ovis aries (Sheep)	600	DCTRTGYSGPNCTIPEIWTWL	35.516	BETA_TURN, BETA HAIRPIN(LOOP)	I	NAG	yes	-123.52	15.71
1PGF	A	144	144	P05979	Ovis aries (Sheep)	600	HDYISWESFSNVSYYTRILPS	28.686	GAMMA TURN,BETA TURN,BETA HAIRPIN(LOOP)	INVERSE,I	NAG-NAG	yes	-80.4	98.1
1PGF	A	410	410	P05979	Ovis aries (Sheep)	600	QDYSYEQFLFNTSMLVDYGVE	30.052	GAMMA TURN,BETA TURN	INVERSE,I,IV	NAG	yes	-67.91	88.87
1PGG	A	68	68	P05979	Ovis aries (Sheep)	600	DCTRTGYSGPNCTIPEIWTWL	35.516	BETA_TURN, BETA HAIRPIN(LOOP)	I	NAG	yes	-123.54	15.61
1PGG	A	144	144	P05979	Ovis aries (Sheep)	600	HDYISWESFSNVSYYTRILPS	30.052	GAMMA TURN,BETA TURN,BETA HAIRPIN(LOOP)	INVERSE,I	NAG-NAG	yes	-80.33	98.05
1PGG	A	410	410	P05979	Ovis aries (Sheep)	600	QDYSYEQFLFNTSMLVDYGVE	30.735	GAMMA TURN,BETA TURN	INVERSE,I,IV	NAG	yes	-67.91	88.87
1PJP	A	72	80	P23946	Homo sapiens (Human)	247	RSITVTLGAHNITEEEDTWQK	19.807	BETA_TURN, BETA HAIRPIN(LOOP)	I,IV	NAG	yes	-91.49	106.86
1PJP	A	95	103	P23946	Homo sapiens (Human)	247	VIKQFRHPKYNTSTLHHDIML	43.029	BETA_TURN, BETA HAIRPIN(LOOP)	IV	NAG	yes	-110.28	121.7
1PL3	A	111	129	Q01738	Phanerochaete chrysosporium (White-rot fungus)	773	TLTTLPETTINSTHWKWVFRC	59.421	BETA_TURN, BETA HAIRPIN(LOOP)	I	NAG-NAG	yes	-121.06	-166.46
1PP4	A	104	121	Q00017	Aspergillus aculeatus	250	EVCYSVYDGVNETILTFPAYL	73.764	BETA_HAIRPIN_STRAND		NAG	yes	-75.61	99.33
1PP4	A	182	199	Q00017	Aspergillus aculeatus	250	YVDSIYETLGNATVNSYFPID	47.81	HELIX		NAG	yes	-51.14	-62.92
1PPF	E	159	173	P08246	Homo sapiens (Human)	267	RGIASVLQELNVTVVTSLCRR	49.859	BETA_HAIRPIN_STRAND		NAG-FUC-NAG-BMA-MAN-NAG-GAL-MAN	yes	-74.65	120.78
1PPF	E	109	124	P08246	Homo sapiens (Human)	267	LLNDIVILQLNGSATINANVQ	56.689	BETA_TURN	IV	NAG-FUC-NAG-BMA-MAN-NAG-GLC-MAN	yes	-79.29	15.43
1PPG	E	159	173	P08246	Homo sapiens (Human)	267	RGIASVLQELNVTVVTSLCRR	53.957	BETA_HAIRPIN_STRAND		NAG-FUC-NAG-BMA-MAN-NAG-GAL-MAN	yes	-77.91	122.23
1PPG	E	109	124	P08246	Homo sapiens (Human)	267	LLNDIVILQLNGSATINANVQ	63.519	BETA_TURN	IV	NAG-FUC-NAG-BMA-BMA-NDG-GLC-MAN	yes	-78.84	-9.08
1PTH	A	144	144	P05979	Ovis aries (Sheep)	600	HDYISWESFSNVSYYTRILPS	23.905	GAMMA TURN,BETA TURN,BETA HAIRPIN(LOOP)	INVERSE,IV	NAG-NAG	yes	-72.65	97.11
1PTH	A	410	410	P05979	Ovis aries (Sheep)	600	QDYSYEQFLFNTSMLVDYGVE	34.15	BETA_TURN	IV,IV	NAG	yes	-49.06	95.11
1PTH	A	68	68	P05979	Ovis aries (Sheep)	600	DCTRTGYSGPNCTIPEIWTWL	33.467	BETA_TURN, BETA HAIRPIN(LOOP)	I	NAG	yes	-122.36	20.71
1PU4	A	137	137	Q16853	Homo sapiens (Human)	763	IVFFGRQPQPNVSELVVGPLP	27.32	BETA_HAIRPIN_STRAND		NAG-NAG	yes	-120.66	169.09
1PU4	A	232	232	Q16853	Homo sapiens (Human)	763	DRATWFGLYYNISGAGFFLHH	41.663	GAMMA_TURN,BETA HAIRPIN (LOOP)	INVERSE	NAG	yes	-96.09	61.16
1PUM	A	112	145	P81446	Viscum album (European mistletoe)	564	TGTTRSSLPFNGSYPDLERYA	23.222	LOOP		NAG	yes	-92.42	178.5
1PUM	B	136	437	P81446	Viscum album (European mistletoe)	564	YTLGQGWLAGNDTAPREVTIY	45.761	GAMMA_TURN	INVERSE	NDG-NAG	yes	-72.39	-24.73
1PUM	B	96	397	P81446	Viscum album (European mistletoe)	564	REATLWEIWGNGTIINPRSNL	44.395	BETA_TURN, BETA HAIRPIN(LOOP)	I	NAG-NAG	yes	-91.55	13.52
1PUM	B	61	362	P81446	Viscum album (European mistletoe)	564	TIKRDGTIRSNGSCLTTYGYT	73.764	BETA_TURN, BETA HAIRPIN(LOOP)	I',IV	NAG-FUL	yes	50.72	35.32
1PUU	A	112	145	P81446	Viscum album (European mistletoe)	564	TGTTRSSLPFNGSYPDLERYA	18.441	LOOP		NAG	yes	-95.72	175.23
1PUU	B	136	437	P81446	Viscum album (European mistletoe)	564	YTLGQGWLAGNDTAPREVTIY	44.395	GAMMA TURN,BETA TURN	INVERSE,IV	NAG-NAG	yes	-73.21	-20.19
1PUU	B	96	397	P81446	Viscum album (European mistletoe)	564	REATLWEIWGNGTIINPRSNL	44.395	BETA_TURN, BETA HAIRPIN(LOOP)	I	NAG	yes	-94.5	16.46
1PUU	B	61	362	P81446	Viscum album (European mistletoe)	564	TIKRDGTIRSNGSCLTTYGYT	73.081	BETA_TURN, BETA HAIRPIN(LOOP)	I',IV	FUL-NAG-NAG	yes	52.78	33.9
1PXX	A	144	130	Q05769	Mus musculus (Mouse)	604	YGYKSWEAFSNLSYYTRALPP	31.418	BETA_TURN, BETA HAIRPIN(LOOP)	I	NAG-NAG-NAG	yes	-72.64	107.16
1PXX	A	410	396	Q05769	Mus musculus (Mouse)	604	QEYSFKQFLYNNSILLEHGLT	32.784	BETA_TURN	IV	NAG	yes	-122.4	91.95
1PXX	A	68	53	Q05769	Mus musculus (Mouse)	604	DCTRTGFYGENCTTPEFLTRI	30.052	BETA_TURN, BETA HAIRPIN(LOOP)	IV	NAG	yes	-130.32	23.69
1Q25	A	365	409	P08169	Bos taurus (Bovine)	2499	TQVKVAGRPQNLTLRYSDGDL	36.199	BETA_TURN	VIII,I	NAG-NAG	yes	-123.33	81.92
1Q25	A	76	120	P08169	Bos taurus (Bovine)	2499	KTASRSLLEFNTTVNCKQQNH	41.663	BETA_HAIRPIN_STRAND		MAN-MAN-BMA-NAG-NAG	yes	-89.68	177.72
1Q2B	A	270	287	P62694	Hypocrea jecorina (Trichoderma reesei)	513	GCDWNPYRLGNTSFYGPGSSF	42.346	GAMMA TURN,BETA TURN	INVERSE,I	NAG	yes	-92.65	89.91
1Q2E	A	270	287	P62694	Hypocrea jecorina (Trichoderma reesei)	513	GCDWNPYRLGNTSFYGPGSSF	40.297	GAMMA TURN,BETA TURN	INVERSE,I	NAG	yes	-90.69	91.44
1Q47	A	53	53	O08665	Mus musculus (Mouse)	772	NNVITFNGLANSSSYHTFLLD	69.666	BETA_TURN	I	NAG	yes	-92.4	17.2
1Q4G	A	410	410	P05979	Ovis aries (Sheep)	600	QDYSYEQFLFNTSMLVDYGVE	33.467	BETA_TURN	IV,II	NAG-NAG-BMA-BMA	yes	-70.24	120.62
1Q4G	A	68	68	P05979	Ovis aries (Sheep)	600	DCTRTGYSGPNCTIPEIWTWL	36.199	BETA_TURN, BETA HAIRPIN(LOOP)	I	NAG-NDG	yes	-114.4	15.72
1Q4G	A	144	144	P05979	Ovis aries (Sheep)	600	HDYISWESFSNVSYYTRILPS	28.686	GAMMA TURN,BETA TURN,BETA HAIRPIN(LOOP)	INVERSE,I	NAG-NDG-BMA-MAN-MAN	yes	-85.41	98.2
1Q83	A	350	381	P21836	Mus musculus (Mouse)	614	VYGVPGFSKDNESLISRAQFL	61.47	BETA_TURN	I	NAG-FUL	yes	-133.54	174.69
1Q83	A	464	495	P21836	Mus musculus (Mouse)	614	IFGLPLDPSLNYTTEERIFAQ	92.888	LOOP		NAG	yes	67.65	21.27
1Q84	A	464	495	P21836	Mus musculus (Mouse)	614	IFGLPLDPSLNYTTEERIFAQ	88.79	LOOP		NAG	yes	72.85	26.19
1Q84	A	350	381	P21836	Mus musculus (Mouse)	614	VYGVPGFSKDNESLISRAQFL	61.47	BETA_TURN	I	NAG	yes	-141.92	-178.38
1Q9H	A	267	285	Q8TFL9	Talaromyces emersonii	455	GCDFNPYRMGNTSFYGPGKII	33.467	BETA_TURN	I	NAG-NAG	yes	-103.37	101.61
1QFC	A	97	118	P29288	Rattus norvegicus (Rat)	327	VLAGNHDHLGNVSAQIAYSKI	40.297	BETA_TURN	IV	NAG	yes	-82.66	106.53
1QFK	H	322	382	P08709	Homo sapiens (Human)	466	QQSRKVGDSPNITEYMFCAGY	86.058	LOOP		NAG-NAG-FUL	yes	-94.3	134.62
1QFU	A	38	54	P03437	Influenza A virus (strain A/Aichi/2/1968 H3N2)	566	TITDDQIEVTNATELVQSSST	59.421	LOOP		NAG	yes	-167.06	159.48
1QFU	A	81	97	P03437	Influenza A virus (strain A/Aichi/2/1968 H3N2)	566	LGDPHCDVFQNETWDLFVERS	53.957	BETA_TURN	II	NAG-NDG	yes	67.6	19.47
1QFU	A	165	181	P03437	Influenza A virus (strain A/Aichi/2/1968 H3N2)	566	TKSGSTYPVLNVTMPNNDNFD	72.398	STRAND		NAG-NAG-BMA	yes	-159.16	72.56
1QFU	A	285	301	P03437	Influenza A virus (strain A/Aichi/2/1968 H3N2)	566	DTCISECITPNGSIPNDKPFQ	49.176	BETA_TURN, BETA HAIRPIN(LOOP)	I	NAG	yes	-75.66	-14.66
1QFU	B	154	499	P03437	Influenza A virus (strain A/Aichi/2/1968 H3N2)	566	CDNACIESIRNGTYDHDVYRD	49.859	LOOP		NAG	yes	-94.95	10.58
1QFW	A	52	76	P01215	Homo sapiens (Human)	116	RSKKTMLVQKNVTSESTCCVA	27.32	LOOP		NAG	yes	-157.6	-10.15
1QFW	A	78	102	P01215	Homo sapiens (Human)	116	VTVMGGFKVENHTACHCSTCY	23.222	BETA_HAIRPIN_STRAND		NAG	yes	-106.93	124
1QFX	A	439	458	P34755	Aspergillus awamori (Black koji mold)	479	PQYLSFWWNYNTTTELNYRSS	71.715	LOOP		NAG	yes	-104.12	160.47
1QFX	A	172	191	P34755	Aspergillus awamori (Black koji mold)	479	RKFGEGFFGYNYSTNAALNII	46.444	HELIX		NAG-NAG-BMA-MAN-MAN-MAN-MAN	yes	-108.75	17.58
1QFX	A	296	315	P34755	Aspergillus awamori (Black koji mold)	479	NMAAVGAVYANASLTLLNQGP	51.908	HELIX		NAG	yes	-73.52	-42.04
1QHW	A	118	118	P29288	Rattus norvegicus (Rat)	327	VLAGNHDHLGNVSAQIAYSKI	40.297	LOOP		NAG-NAG	yes	-100.93	106.92
1QJW	A	289	313	P07987	Hypocrea jecorina (Trichoderma reesei)	471	AAQLFANVYKNASSPRALRGL	77.179	HELIX		NAG	yes	-66.3	-23.14
1QJW	A	310	334	P07987	Hypocrea jecorina (Trichoderma reesei)	471	ATNVANYNGWNITSPPSYTQG	52.591	BETA_TURN	IV	NAG	yes	-138.4	31.09
1QK0	A	289	313	P07987	Hypocrea jecorina (Trichoderma reesei)	471	AAQLFANVYKNASSPRALRGL	79.911	HELIX		NAG	yes	-65.82	-22.95
1QK0	A	310	334	P07987	Hypocrea jecorina (Trichoderma reesei)	471	ATNVANYNGWNITSPPSYTQG	57.372	BETA_TURN	IV	NAG	yes	-139.06	37.21
1QK2	A	289	313	P07987	Hypocrea jecorina (Trichoderma reesei)	471	AAQLFANVYKNASSPRALRGL	79.228	HELIX		NAG	yes	-63.34	-25.74
1QK2	A	310	334	P07987	Hypocrea jecorina (Trichoderma reesei)	471	ATNVANYNGWNITSPPSYTQG	54.64	BETA_TURN	IV	NAG	yes	-137.76	29
1QMU	A	321	318	P83852	Lophonetta specularioides (Crested duck)	380	LDATDGRGILNATISVADINH	75.813	BETA_TURN	IV	NAG-NAG	yes	77.8	34.63
1QMU	A	136	133	P83852	Lophonetta specularioides (Crested duck)	380	EGDRGGTVGRNNSNNYDLNRN	25.954	LOOP		NAG-NAG-MAN	yes	-66.4	174.85
1QNO	A	130	157	Q99036	Hypocrea jecorina (Trichoderma reesei)	437	INAYVNAFGGNATTWYTNTAA	53.274	BETA_TURN	I	NAG	yes	-146.59	-170.65
1QNO	A	157	184	Q99036	Hypocrea jecorina (Trichoderma reesei)	437	YVQAVVSRYANSTAIFAWELG	89.473	BETA_TURN	I	NAG	yes	-107.51	9.67
1QNO	A	250	277	Q99036	Hypocrea jecorina (Trichoderma reesei)	437	FHLYPDSWGTNYTWGNGWIQT	67.617	LOOP		NAG	yes	-88.68	177.57
1QNO	A	328	355	Q99036	Hypocrea jecorina (Trichoderma reesei)	437	SNSDPYTVWYNSSNWQCLVKN	72.398	BETA_TURN	II	NAG	yes	69.58	6.63
1QNP	A	157	184	Q99036	Hypocrea jecorina (Trichoderma reesei)	437	YVQAVVSRYANSTAIFAWELG	90.156	BETA_TURN	I	NAG	yes	-109.77	10.99
1QNP	A	130	157	Q99036	Hypocrea jecorina (Trichoderma reesei)	437	INAYVNAFGGNATTWYTNTAA	56.006	BETA_TURN	I	NAG	yes	-147.61	-174.95
1QNP	A	328	355	Q99036	Hypocrea jecorina (Trichoderma reesei)	437	SNSDPYTVWYNSSNWQCLVKN	72.398	BETA_TURN	II	NAG	yes	74.79	-0.81
1QNP	A	250	277	Q99036	Hypocrea jecorina (Trichoderma reesei)	437	FHLYPDSWGTNYTWGNGWIQT	68.983	LOOP		NAG	yes	-86.54	164
1QNQ	A	130	157	Q99036	Hypocrea jecorina (Trichoderma reesei)	437	INAYVNAFGGNATTWYTNTAA	55.323	BETA_TURN	I	NAG	yes	-148.33	-172.77
1QNQ	A	250	277	Q99036	Hypocrea jecorina (Trichoderma reesei)	437	FHLYPDSWGTNYTWGNGWIQT	68.3	LOOP		NAG	yes	-89.96	173.25
1QNQ	A	157	184	Q99036	Hypocrea jecorina (Trichoderma reesei)	437	YVQAVVSRYANSTAIFAWELG	92.205	BETA_TURN	I	NAG	yes	-105.44	4.54
1QNQ	A	328	355	Q99036	Hypocrea jecorina (Trichoderma reesei)	437	SNSDPYTVWYNSSNWQCLVKN	73.764	BETA_TURN	II	NAG	yes	75.74	2.08
1QNR	A	130	157	Q99036	Hypocrea jecorina (Trichoderma reesei)	437	INAYVNAFGGNATTWYTNTAA	53.957	BETA_TURN	I	NAG	yes	-145.58	-173.13
1QNR	A	250	277	Q99036	Hypocrea jecorina (Trichoderma reesei)	437	FHLYPDSWGTNYTWGNGWIQT	68.3	LOOP		NAG	yes	-87.79	169.32
1QNR	A	157	184	Q99036	Hypocrea jecorina (Trichoderma reesei)	437	YVQAVVSRYANSTAIFAWELG	90.839	BETA_TURN	I	NAG	yes	-109.02	12.93
1QNR	A	328	355	Q99036	Hypocrea jecorina (Trichoderma reesei)	437	SNSDPYTVWYNSSNWQCLVKN	74.447	BETA_TURN	II	NAG	yes	76.03	2.49
1QNS	A	130	157	Q99036	Hypocrea jecorina (Trichoderma reesei)	437	INAYVNAFGGNATTWYTNTAA	54.64	BETA_TURN	I	NAG	yes	-146.75	-175.53
1QNS	A	250	277	Q99036	Hypocrea jecorina (Trichoderma reesei)	437	FHLYPDSWGTNYTWGNGWIQT	67.617	LOOP		NAG	yes	-86.62	169.04
1QNS	A	157	184	Q99036	Hypocrea jecorina (Trichoderma reesei)	437	YVQAVVSRYANSTAIFAWELG	90.156	BETA_TURN	I	NAG	yes	-105.24	12.49
1QNS	A	328	355	Q99036	Hypocrea jecorina (Trichoderma reesei)	437	SNSDPYTVWYNSSNWQCLVKN	73.764	BETA_TURN	II	NAG	yes	73.69	3.96
1QO9	A	493	531	P07140	Drosophila melanogaster (Fruit fly)	649	EIEYFFGQPLNNSLQYRPVER	41.663	BETA_TURN	I	NAG	yes	-93.83	99.72
1QO9	A	88	126	P07140	Drosophila melanogaster (Fruit fly)	649	SGEEIWNPNTNVSEDCLYINV	96.303	BETA_TURN	IV	NAG	yes	-69.6	143.44
1QON	A	493	531	P07140	Drosophila melanogaster (Fruit fly)	649	EIEYFFGQPLNNSLQYRPVER	30.735	BETA_TURN	I	NAG-NAG-BMA-BMA-BMA	yes	-87.46	105.13
1QOZ	A	63	94	Q99034	Hypocrea jecorina (Trichoderma reesei)	302	GGISYANSVVNGTNAAAAAIN	51.225	HELIX		NAG	yes	-64.81	-48.27
1QPA	A	257	286	P11542	Phanerochaete chrysosporium (White-rot fungus)	372	TACEWQSFVNNQTKLQEDFQF	44.395	BETA_TURN	II	NAG	yes	-136.41	76.23
1QQS	A	65	85	P80188	Homo sapiens (Human)	198	IYELKEDKSYNVTSVLFRKKK	25.954	BETA_HAIRPIN_STRAND		NAG-NAG-MAN	yes	-92.23	94.89
1QUB	A	234	253	P02749	Homo sapiens (Human)	345	PEEIECTKLGNWSAMPSCKAS	60.104	LOOP		NAG-NAG	yes	-121.93	175.85
1QUB	A	164	183	P02749	Homo sapiens (Human)	345	ECLPQHAMFGNDTITCTTHGN	74.447	LOOP		NAG	yes	-44.61	148
1QUB	A	174	193	P02749	Homo sapiens (Human)	345	NDTITCTTHGNWTKLPECREV	60.104	LOOP		NAG-NAG-MAN	yes	-121.21	169.8
1QUB	A	143	162	P02749	Homo sapiens (Human)	345	TLRVYKPSAGNNSLYRDTAVF	89.473	BETA_TURN	II'	NAG	yes	-87.83	10.38
1QWN	A	194	257	Q24451	Drosophila melanogaster (Fruit fly)	1108	EGQTWLKQFMNVTPTASWAID	81.96	LOOP		NAG	yes	55.19	42.43
1QWO	A	329	350	O00092	Neosartorya fumigata	465	LVSNPATFPLNATMYVDFSHD	84.009	BETA_TURN	IV	NAG	yes	-138.04	39.18
1QWO	A	82	104	O00092	Neosartorya fumigata	465	YKKLVTAIQANATDFKGKFAF	56.689	HELIX		NAG	yes	-99.98	-31.05
1QWO	A	207	228	O00092	Neosartorya fumigata	465	ASQLGDEVAANFTALFAPDIR	83.326	HELIX		NAG	yes	-62.5	-44.34
1QWO	A	353	374	O00092	Neosartorya fumigata	465	VSIFFALGLYNGTEPLSRTSV	72.398	BETA_TURN	I,I	NAG	yes	-77.69	1.64
1QWO	A	316	337	O00092	Neosartorya fumigata	465	RSPVQDHTSTNSTLVSNPATF	23.222	LOOP		NAG	yes	-107.22	117.46
1QWO	A	184	205	O00092	Neosartorya fumigata	465	SVIIPESETFNNTLDHGVCTK	41.663	LOOP		NAG	yes	-71.24	106.77
1QWU	A	194	257	Q24451	Drosophila melanogaster (Fruit fly)	1108	EGQTWLKQFMNVTPTASWAID	83.326	LOOP		NAG	yes	57.32	41.23
1QX1	A	194	257	Q24451	Drosophila melanogaster (Fruit fly)	1108	EGQTWLKQFMNVTPTASWAID	82.643	LOOP		NAG	yes	56.66	43.43
1QYY	A	159	175	P07359	Homo sapiens (Human)	626	KLEKLSLANNNLTELPAGLLN	39.614	LOOP		NAG-NAG-MAN-MAN	yes	-140.41	29.57
1R1H	A	627	628	P08473	Homo sapiens (Human)	750	QSQCMVYQYGNFSWDLAGGQH	80.594	LOOP		NAG	yes	-87.15	-5.4
1R1H	A	324	325	P08473	Homo sapiens (Human)	750	EINGKPFSWLNFTNEIMSTVN	37.565	HELIX_BETA_HAIRPIN		NAG	yes	-76.63	-50.74
1R1H	A	144	145	P08473	Homo sapiens (Human)	750	KAKALYRSCINESAIDSRGGE	48.493	GAMMA_TURN	INVERSE	NAG	yes	-83.23	84.77
1R1I	A	627	628	P08473	Homo sapiens (Human)	750	QSQCMVYQYGNFSWDLAGGQH	83.326	HELIX		NAG	yes	-106.93	0
1R1I	A	144	145	P08473	Homo sapiens (Human)	750	KAKALYRSCINESAIDSRGGE	53.274	GAMMA_TURN	INVERSE	NAG	yes	-84.88	82.21
1R1I	A	324	325	P08473	Homo sapiens (Human)	750	EINGKPFSWLNFTNEIMSTVN	39.614	HELIX_BETA_HAIRPIN		NAG	yes	-49.37	-68.18
1R1J	A	324	325	P08473	Homo sapiens (Human)	750	EINGKPFSWLNFTNEIMSTVN	43.712	HELIX_BETA_HAIRPIN		NAG	yes	-71.65	-49.59
1R1J	A	627	628	P08473	Homo sapiens (Human)	750	QSQCMVYQYGNFSWDLAGGQH	80.594	LOOP		NAG	yes	-101.31	-13.8
1R1J	A	144	145	P08473	Homo sapiens (Human)	750	KAKALYRSCINESAIDSRGGE	49.176	GAMMA_TURN	INVERSE	NAG	yes	-79.98	86.48
1R33	A	194	257	Q24451	Drosophila melanogaster (Fruit fly)	1108	EGQTWLKQFMNVTPTASWAID	81.277	LOOP		NAG	yes	56.25	43
1R34	A	194	257	Q24451	Drosophila melanogaster (Fruit fly)	1108	EGQTWLKQFMNVTPTASWAID	81.96	LOOP		NAG	yes	55.19	42.83
1R42	A	103	103	Q9BYF1	Homo sapiens (Human)	805	VKLQLQALQQNGSSVLSEDKS	40.98	LOOP		NAG	yes	-68.24	-54.55
1R42	A	90	90	Q9BYF1	Homo sapiens (Human)	805	AQMYPLQEIQNLTVKLQLQAL	32.784	GAMMA_TURN	INVERSE	NAG	yes	-57.36	91.77
1R42	A	546	546	Q9BYF1	Homo sapiens (Human)	805	EGPLHKCDISNSTEAGQKLFN	94.937	BETA_TURN	II	NAG	yes	79.81	-13.39
1R46	A	215	215	P06280	Homo sapiens (Human)	429	PLYMWPFQKPNYTEIRQYCNH	66.251	GAMMA_TURN	INVERSE	NAG-NAG	yes	-82.38	70.07
1R46	A	192	192	P06280	Homo sapiens (Human)	429	DGYKHMSLALNRTGRSIVYSC	82.643	HELIX		NAG-NAG-MAN-MAN-MAN	yes	-54.67	-36.41
1R46	A	139	139	P06280	Homo sapiens (Human)	429	LKLGIYADVGNKTCAGFPGSF	68.3	LOOP		NAG	yes	-84.47	-15.29
1R47	A	215	215	P06280	Homo sapiens (Human)	429	PLYMWPFQKPNYTEIRQYCNH	56.689	GAMMA_TURN	INVERSE	NAG-NAG-MAN	yes	-95.47	84.52
1R47	A	192	192	P06280	Homo sapiens (Human)	429	DGYKHMSLALNRTGRSIVYSC	81.96	HELIX		NAG-NAG-MAN-MAN-MAN	yes	-41.27	-44.53
1R47	A	139	139	P06280	Homo sapiens (Human)	429	LKLGIYADVGNKTCAGFPGSF	63.519	LOOP		NAG-NAG	yes	-80.69	-9.55
1R4L	A	90	90	Q9BYF1	Homo sapiens (Human)	805	AQMYPLQEIQNLTVKLQLQAL	59.421	LOOP		NAG	yes	21.25	62.33
1R4L	A	103	103	Q9BYF1	Homo sapiens (Human)	805	VKLQLQALQQNGSSVLSEDKS	38.248	LOOP		NAG	yes	-56.21	123.29
1R54	A	276	276	Q9BZ11	Homo sapiens (Human)	813	RDRSRVTQDANATLWAFLQWR	60.787	HELIX		NAG-NAG	yes	-66.68	-42.57
1R55	A	276	276	Q9BZ11	Homo sapiens (Human)	813	RDRSRVTQDANATLWAFLQWR	56.689	HELIX		NAG-NAG-MAN-MAN-MAN	yes	-65.94	-44.8
1R64	A	404	404	P13134	Saccharomyces cerevisiae (strain ATCC 204508 / S288c)	814	VYTLLLEANPNLTWRDVQYLS	73.081	BETA_TURN	I	NAG	yes	-71.25	-15.68
1R64	A	480	480	P13134	Saccharomyces cerevisiae (strain ATCC 204508 / S288c)	814	LPTLYVSQSTNSTEETLESVI	40.297	LOOP		NAG-NAG	yes	-132.34	18
1R64	A	163	163	P13134	Saccharomyces cerevisiae (strain ATCC 204508 / S288c)	814	DINVLDLWYNNITGAGVVAAI	82.643	LOOP		NAG	yes	73.64	23.13
1R9M	A	229	229	P27487	Homo sapiens (Human)	766	NGTFLAYAQFNDTEVPLIEYS	35.516	BETA_HAIRPIN_STRAND		NAG-NAG-MAN	yes	-113.01	109.76
1R9M	A	321	321	P27487	Homo sapiens (Human)	766	ISLQWLRRIQNYSVMDICDYD	45.761	GAMMA_TURN,BETA HAIRPIN (LOOP)	INVERSE	NAG-NAG	yes	-112.55	13.02
1R9M	A	219	219	P27487	Homo sapiens (Human)	766	SAYSALWWSPNGTFLAYAQFN	40.98	BETA_TURN, BETA HAIRPIN(LOOP)	I	NAG	yes	-105.73	12.92
1R9M	A	520	520	P27487	Homo sapiens (Human)	766	PSKKLDFIILNETKFWYQMIL	100	BETA_TURN, BETA HAIRPIN(LOOP)	I',IV	NAG	yes	54.06	47.56
1R9M	A	85	85	P27487	Homo sapiens (Human)	766	NILVFNAEYGNSSVFLENSTF	60.787	LOOP		NAG	yes	-100.72	141.77
1R9M	A	150	150	P27487	Homo sapiens (Human)	766	RQLITEERIPNNTQWVTWSPV	62.836	BETA_TURN	II	NAG-NAG	yes	-80.8	159.48
1R9M	A	281	281	P27487	Homo sapiens (Human)	766	VNTDSLSSVTNATSIQITAPA	70.349	LOOP		NAG-NAG	yes	-71.26	147.94
1R9M	A	685	685	P27487	Homo sapiens (Human)	766	TPEDNLDHYRNSTVMSRAENF	80.594	HELIX		NAG	yes	-89.23	-15.98
1R9N	A	229	229	P27487	Homo sapiens (Human)	766	NGTFLAYAQFNDTEVPLIEYS	35.516	BETA_HAIRPIN_STRAND		NAG-NAG	yes	-118.47	113.94
1R9N	A	219	219	P27487	Homo sapiens (Human)	766	SAYSALWWSPNGTFLAYAQFN	46.444	BETA_TURN, BETA HAIRPIN(LOOP)	I	NAG	yes	-106.55	13.06
1R9N	A	150	150	P27487	Homo sapiens (Human)	766	RQLITEERIPNNTQWVTWSPV	63.519	BETA_TURN	IV	NAG	yes	-69.6	159.4
1R9N	A	321	321	P27487	Homo sapiens (Human)	766	ISLQWLRRIQNYSVMDICDYD	47.81	GAMMA_TURN,BETA HAIRPIN (LOOP)	INVERSE	NAG	yes	-110.74	16.76
1R9N	A	685	685	P27487	Homo sapiens (Human)	766	TPEDNLDHYRNSTVMSRAENF	84.009	HELIX		NAG	yes	-92.72	-4.51
1R9N	A	281	281	P27487	Homo sapiens (Human)	766	VNTDSLSSVTNATSIQITAPA	73.764	LOOP		NAG	yes	-65.3	151.96
1R9N	A	85	85	P27487	Homo sapiens (Human)	766	NILVFNAEYGNSSVFLENSTF	65.568	LOOP		NAG	yes	-70.94	149.29
1RD3	B	60G	416	P00734	Homo sapiens (Human)	622	HCLLYPPWDKNFTENDLLVRI	82.643	BETA_HAIRPIN_STRAND		NDG-FUC-NDG-BMA-MAN	yes	-157.45	84.17
1RD8	A	34	40	Q9WFX3	Influenza A virus	566	TDTVDTVLEKNVTVTHSVNLL	77.862	BETA_TURN, BETA HAIRPIN(LOOP)	IV	NAG	yes	-147.16	67.06
1RD8	A	95	104	Q9WFX3	Influenza A virus	566	SYIVETSNSENGTCYPGDFID	26.637	BETA_TURN	IV	NAG-NAG-BMA	yes	-94.76	103.07
1RD8	A	20	28	Q9WFX3	Influenza A virus	566	DTICIGYHANNSTDTVDTVLE	79.228	LOOP		NAG	yes	-63.9	138.23
1RD8	B	154	498	Q9WFX3	Influenza A virus	566	CDDACMESVRNGTYDYPKYSE	70.349	LOOP		NAG	yes	-123.82	28.71
1RE3	B	364	394	P02675	Homo sapiens (Human)	491	MDGASQLMGENRTMTIHNGMF	70.349	HELIX		NAG-NAG	yes	-51.11	-26.49
1RE4	B	364	394	P02675	Homo sapiens (Human)	491	MDGASQLMGENRTMTIHNGMF	58.055	HELIX		NAG	yes	-78.28	-43.74
1REO	A	172	190	Q6STF1	Gloydius halys (Chinese water mocassin)	504	GKVVEELKRTNCSYILNKYDT	60.104	LOOP		NAG	yes	-149.58	160.6
1REO	A	361	379	Q6STF1	Gloydius halys (Chinese water mocassin)	504	PSRFIYYPNHNFTSGVGVIIA	79.911	LOOP		NDG	yes	-121.7	160.72
1RER	A	141	956	P03315	Semliki forest virus (SFV)	1253	AKVRVMYGNVNQTVDVYVNGD	62.153	BETA_HAIRPIN_STRAND		NAG-FUL-NAG-BMA-BMA-NAG	yes	-125.45	122.05
1RF0	B	364	394	P02675	Homo sapiens (Human)	491	MDGASQLMGENRTMTIHNGMF	68.983	HELIX		NAG	yes	-66.64	-32.96
1RF1	B	364	394	P02675	Homo sapiens (Human)	491	MDGASQLMGENRTMTIHNGMF	35.516	HELIX		NAG-NAG-FUC	yes	-54.8	-49.47
1RIW	B	89	416	P00734	Homo sapiens (Human)	622	HCLLYPPWDKNFTENDLLVRI	84.009	BETA_HAIRPIN_STRAND		NAG	yes	-154.99	65.71
1RJ5	A	195	213	Q9WVT6	Mus musculus (Mouse)	337	PQQLEQFFRYNGSLTTPPCYQ	58.738	BETA_HAIRPIN_STRAND		NAG-NAG	yes	-83.49	121.68
1RJ6	A	195	213	Q9WVT6	Mus musculus (Mouse)	337	PQQLEQFFRYNGSLTTPPCYQ	58.738	BETA_HAIRPIN_STRAND		NAG-NAG	yes	-86.49	130.21
1RK0	A	86	107	P01901	Mus musculus (Mouse)	369	VDLRTLLGYYNQSKGGSHTIQ	100	LOOP		NDG	yes	52.78	57.9
1RK1	A	176	197	P01901	Mus musculus (Mouse)	369	EWLRRYLKNGNATLLRTDSPK	57.372	HELIX		NAG-FUL	yes	-52.12	-39.76
1RK1	A	86	107	P01901	Mus musculus (Mouse)	369	VDLRTLLGYYNQSKGGSHTIQ	100	LOOP		NAG	yes	51.69	57.25
1RKY	A	434	434	Q96X16	Komagataella pastoris (Yeast)	787	TDTFEYDEFYNRTLSYCVFEN	47.81	BETA_HAIRPIN_STRAND		NAG	yes	-98.39	122.96
1RKY	A	191	191	Q96X16	Komagataella pastoris (Yeast)	787	AKSSFLNKNLNTTIMRDVLEG	38.931	LOOP		NAG	yes	-103.31	24.98
1RKY	A	309	309	Q96X16	Komagataella pastoris (Yeast)	787	DNLDWTVIQRNDSAPIRHLDD	68.983	BETA_TURN	I	NAG	yes	-82.53	108.21
1RKY	A	104	104	Q96X16	Komagataella pastoris (Yeast)	787	YVLWIETLKPNKTEALTYLDE	40.98	LOOP		NAG-NAG-BMA	yes	-74.68	154.33
1RKY	A	81	81	Q96X16	Komagataella pastoris (Yeast)	787	EVLDLLHSTYNITEVTKADFF	79.911	GAMMA_TURN	INVERSE	NAG	yes	-82.19	94.81
1RMG	A	299	317	Q00001	Aspergillus aculeatus	440	AVAGDGVQLNNITVKNWKGTE	34.833	STRAND		NAG-NAG-BMA	yes	54.6	68.95
1RMG	A	32	50	Q00001	Aspergillus aculeatus	440	NILSYGAVADNSTDVGPAITS	51.225	BETA_TURN	IV	NAG-NAG-BMA-MAN-BMA	yes	50.26	40.74
1RNE	A	67	141	P00797	Homo sapiens (Human)	406	DASDSSSYKHNGTELTLRYST	46.444	BETA_HAIRPIN_STRAND		NGA	yes	-129.17	-67.49
1RP1	A	138	157	P06857	Canis familiaris (Dog)	467	VAQMLSMLSANYSYSPSQVQL	65.568	HELIX,BETA_TURN	VIII,I	NAG	yes	-82.01	-11.73
1RPA	A	301	332	P20646	Rattus norvegicus (Rat)	381	GGTFVEMYYRNETQNEPYPLT	24.588	LOOP		NAG-NAG-BMA	yes	-98.99	-24.37
1RPA	A	62	93	P20646	Rattus norvegicus (Rat)	381	YIRRRYGRFLNNSYKHDQVYI	81.277	BETA_TURN	IV	NAG	yes	55.93	28.34
1RPQ	A	21	46	P12319	Homo sapiens (Human)	257	PPWNRIFKGENVTLTCNGNNF	62.836	LOOP		NAG-NAG-NAG	yes	-122.76	145.63
1RPQ	A	166	191	P12319	Homo sapiens (Human)	257	WQLDYESEPLNITVIKAPREK	77.179	STRAND		NAG-NAG-BMA	yes	-80.71	126.16
1RPQ	A	42	67	P12319	Homo sapiens (Human)	257	FEVSSTKWFHNGSLSEETNSS	68.3	BETA_TURN, BETA HAIRPIN(LOOP)	I',IV	NAG-NAG-BMA-BMA-BMA	yes	66.85	33.26
1RPQ	A	140	165	P12319	Homo sapiens (Human)	257	WYENHNISITNATVEDSGTYY	68.3	BETA_TURN	VIII	NDG	yes	-122.76	97.64
1RPT	A	301	332	P20646	Rattus norvegicus (Rat)	381	GGTFVEMYYRNETQNEPYPLT	26.637	LOOP		NAG-NAG-BMA	yes	-84.71	-39.81
1RPT	A	62	93	P20646	Rattus norvegicus (Rat)	381	YIRRRYGRFLNNSYKHDQVYI	79.228	BETA_TURN	IV	NAG	yes	33.36	35.81
1RWQ	A	85	85	P27487	Homo sapiens (Human)	766	NILVFNAEYGNSSVFLENSTF	68.3	LOOP		NAG	yes	-62.71	167.06
1RWQ	A	281	281	P27487	Homo sapiens (Human)	766	VNTDSLSSVTNATSIQITAPA	72.398	LOOP		NAG	yes	-67.98	152.61
1RWQ	A	150	150	P27487	Homo sapiens (Human)	766	RQLITEERIPNNTQWVTWSPV	63.519	BETA_TURN	IV	NAG	yes	-58.49	158.64
1RWQ	A	229	229	P27487	Homo sapiens (Human)	766	NGTFLAYAQFNDTEVPLIEYS	35.516	BETA_HAIRPIN_STRAND		NAG	yes	-123.66	108.46
1RZJ	G	276	276	P04578	Human immunodeficiency virus type 1 group M subtype B (isolate HXB2)	856	AEEEVVIRSVNFTDNAKTIIV	47.127	BETA_TURN, BETA HAIRPIN(LOOP)	I,IV	NAG	yes	-174.61	97.54
1RZJ	G	339	339	P04578	Human immunodeficiency virus type 1 group M subtype B (isolate HXB2)	856	AHCNISRAKWNNTLKQIASKL	57.372	HELIX		NAG	yes	-63.63	-55.61
1RZJ	G	386	386	P04578	Human immunodeficiency virus type 1 group M subtype B (isolate HXB2)	856	FNCGGEFFYCNSTQLFNSTWF	45.078	LOOP		NAG	yes	-61.67	114.18
1RZJ	G	295	295	P04578	Human immunodeficiency virus type 1 group M subtype B (isolate HXB2)	856	IVQLNTSVEINCTRPNNNTRK	45.761	BETA_HAIRPIN_STRAND		NAG-FUC	yes	-109.88	127.79
1RZJ	G	392	392	P04578	Human immunodeficiency virus type 1 group M subtype B (isolate HXB2)	856	FFYCNSTQLFNSTWFNSTWST	83.326	LOOP		NAG	yes	-161.39	76.04
1RZJ	G	262	262	P04578	Human immunodeficiency virus type 1 group M subtype B (isolate HXB2)	856	RPVVSTQLLLNGSLAEEEVVI	22.539	BETA_TURN	IV	NAG	yes	52.37	26.02
1RZJ	G	234	234	P04578	Human immunodeficiency virus type 1 group M subtype B (isolate HXB2)	856	AILKCNNKTFNGTGPCTNVST	63.519	LOOP		NAG	yes	-99.52	94.09
1RZJ	G	448	448	P04578	Human immunodeficiency virus type 1 group M subtype B (isolate HXB2)	856	PISGQIRCSSNITGLLLTRDG	36.199	BETA_HAIRPIN_STRAND		NAG	yes	-104.9	123.92
1RZJ	G	197	197	P04578	Human immunodeficiency virus type 1 group M subtype B (isolate HXB2)	856	DTTSYKLTSCNTSVITQACPK	75.813	LOOP		NAG	yes	-89.95	145.55
1RZJ	G	289	289	P04578	Human immunodeficiency virus type 1 group M subtype B (isolate HXB2)	856	DNAKTIIVQLNTSVEINCTRP	26.637	BETA_HAIRPIN_STRAND		NAG	yes	-104.43	-11.4
1RZJ	G	463	463	P04578	Human immunodeficiency virus type 1 group M subtype B (isolate HXB2)	856	LLTRDGGNSNNESEIFRPGGG	72.398	LOOP		NAG-FUC	yes	-115.07	-163.84
1RZJ	G	230	230	P04578	Human immunodeficiency virus type 1 group M subtype B (isolate HXB2)	856	PAGFAILKCNNKTFNGTGPCT	45.761	BETA_TURN, BETA HAIRPIN(LOOP)	VIII	NDG	yes	-52.46	125.25
1RZJ	G	241	241	P04578	Human immunodeficiency virus type 1 group M subtype B (isolate HXB2)	856	KTFNGTGPCTNVSTVQCTHGI	50.542	BETA_HAIRPIN_STRAND		NDG	yes	-84.41	82.73
1S4N	A	197	197	P27809	Saccharomyces cerevisiae (strain ATCC 204508 / S288c)	442	KEHWSYPEWINQTKAAEIRAD	56.689	LOOP		NAG-NAG-BMA-MAN-MAN-MAN-MAN-MAN	yes	-84.8	100.05
1S4O	A	197	197	P27809	Saccharomyces cerevisiae (strain ATCC 204508 / S288c)	442	KEHWSYPEWINQTKAAEIRAD	56.689	LOOP		NAG-NDG-BMA-MAN-MAN-MAN-MAN-MAN	yes	-82.13	104.51
1S4P	A	197	197	P27809	Saccharomyces cerevisiae (strain ATCC 204508 / S288c)	442	KEHWSYPEWINQTKAAEIRAD	56.689	LOOP		NAG-NAG-BMA-MAN-MAN-MAN-MAN-MAN	yes	-83.93	104.74
1S78	A	237	259	P04626	Homo sapiens (Human)	1255	HSDCLACLHFNHSGICELHCP	47.127	BETA_HAIRPIN,STRAND,BETA_TURN	IV	NAG-NAG	yes	-105.28	93.03
1S78	A	165	187	P04626	Homo sapiens (Human)	1255	NQLALTLIDTNRSRACHPCSP	55.323	LOOP		NAG-NAG	yes	-68.03	132.33
1S78	A	508	530	P04626	Homo sapiens (Human)	1255	CWGPGPTQCVNCSQFLRGQEC	76.496	BETA_TURN	VIII	NAG	yes	-141.28	120.29
1SBE	A	75	107	P05046	Glycine max (Soybean) (Glycine hispida)	285	GSVASFAASFNFTFYAPDTKR	36.882	STRAND		NAG	yes	-114.45	120.28
1SDD	A	211	239	Q28107	Bos taurus (Bovine)	2211	SLMYTVNGYVNGTMPDITVCA	64.202	BETA_TURN	IV	NAG	yes	-45.32	-27.6
1SDD	A	197	225	Q28107	Bos taurus (Bovine)	2211	FAVFDESKSWNQTSSLMYTVN	54.64	GAMMA_TURN,BETA HAIRPIN (LOOP)	INVERSE	NAG	yes	-106.35	154.43
1SDD	B	1811	1839	Q28107	Bos taurus (Bovine)	2211	VHFHGQTLLENGTQQHQLGVW	26.637	BETA_TURN, BETA HAIRPIN(LOOP)	IV	NAG	yes	-100.62	123.38
1SDD	B	1969	1997	Q28107	Bos taurus (Bovine)	2211	DRKNWRIFKGNSTRNVMYFGG	55.323	BETA_TURN	IV	NDG	yes	-48.41	-56.85
1SDD	B	1662	1690	Q28107	Bos taurus (Bovine)	2211	WFKEDNAIQPNKTYTYVWHAT	88.107	BETA_TURN	IV	NDG	yes	48.38	8.08
1SDX	A	476	495	P24627	Bos taurus (Bovine)	708	GWNIPMGLIVNQTGSCAFDEF	80.594	HELIX		NAG-NAG-MAN	yes	-52.96	-67.36
1SDX	A	368	387	P24627	Bos taurus (Bovine)	708	CQQWSQQSGQNVTCATASTTD	53.957	BETA_TURN	VIII,I'	NAG-NDG	yes	-73.12	-24.14
1SDX	A	545	564	P24627	Bos taurus (Bovine)	708	EDVGDVAFVKNDTVWENTNGE	23.905	HELIX		NAG-NDG-BMA-MAN-MAN-MAN	yes	-47.09	-47.41
1SFQ	B	60G	416	P00734	Homo sapiens (Human)	622	HCLLYPPWDKNFTENDLLVRI	77.179	BETA_HAIRPIN_STRAND		NAG	yes	-164.08	76.39
1SG8	B	60G	416	P00734	Homo sapiens (Human)	622	HCLLYPPWDKNFTENDLLVRI	76.496	BETA_HAIRPIN_STRAND		NAG	yes	-169.66	80.79
1SGF	A	95	97	P00757	Mus musculus (Mouse)	256	VSKAIPHPDFNMSLLNEHTPQ	58.055	LOOP		NAG	yes	-94.98	111.15
1SGF	G	95	102	P00756	Mus musculus (Mouse)	261	VSKAIPHPGFNMSLMRKHIRF	61.47	GAMMA_TURN,BETA HAIRPIN (LOOP)	INVERSE	NAG-NAG	yes	-67.53	91.15
1SHN	A	114	111	Q9BHT8	Pandalus borealis (Northern red shrimp)	475	IGLDANTVRTNCSYQLDESLF	40.297	BETA_TURN	II	NAG	yes	-98.92	105.76
1SHQ	A	114	111	Q9BHT8	Pandalus borealis (Northern red shrimp)	475	IGLDANTVRTNCSYQLDESLF	41.663	BETA_TURN	II	NAG	yes	-99.29	97.14
1SHW	A	41	37	O08543	Mus musculus (Mouse)	228	VVADRYAVYWNSSNPRFQRGD	25.271	GAMMA TURN,BETA TURN	INVERSE,I	NAG-NAG-NAG	yes	-143.79	152.74
1SHX	A	41	37	O08543	Mus musculus (Mouse)	228	VVADRYAVYWNSSNPRFQRGD	24.588	GAMMA TURN,BETA TURN	INVERSE,I	NAG-NAG-NAG	yes	-155.7	155.1
1SK8	A	353	374	O00092	Neosartorya fumigata	465	VSIFFALGLYNGTEPLSRTSV	72.398	BETA_TURN	I,I	NAG	yes	-71.67	-3
1SK8	A	207	228	O00092	Neosartorya fumigata	465	ASQLGDEVAANFTALFAPDIR	80.594	HELIX		NAG	yes	-60.29	-48.1
1SK8	A	316	337	O00092	Neosartorya fumigata	465	RSPVQDHTSTNSTLVSNPATF	22.539	LOOP		NAG	yes	-99.53	117.58
1SK8	A	184	205	O00092	Neosartorya fumigata	465	SVIIPESETFNNTLDHGVCTK	38.931	LOOP		NAG	yes	-73.13	104.76
1SK9	A	184	205	O00092	Neosartorya fumigata	465	SVIIPESETFNNTLDHGVCTK	38.931	LOOP		NAG	yes	-66.81	107.87
1SK9	A	353	374	O00092	Neosartorya fumigata	465	VSIFFALGLYNGTEPLSRTSV	72.398	BETA_TURN	I,I	NAG	yes	-80.07	4.16
1SK9	A	207	228	O00092	Neosartorya fumigata	465	ASQLGDEVAANFTALFAPDIR	80.594	HELIX		NAG	yes	-68.26	-34.51
1SK9	A	316	337	O00092	Neosartorya fumigata	465	RSPVQDHTSTNSTLVSNPATF	23.222	LOOP		NAG	yes	-103.24	118.86
1SKA	A	353	374	O00092	Neosartorya fumigata	465	VSIFFALGLYNGTEPLSRTSV	73.764	BETA_TURN	I,IV	NAG	yes	-71.97	1.06
1SKA	A	207	228	O00092	Neosartorya fumigata	465	ASQLGDEVAANFTALFAPDIR	75.813	HELIX		NAG	yes	-58.54	-41.97
1SKA	A	316	337	O00092	Neosartorya fumigata	465	RSPVQDHTSTNSTLVSNPATF	25.271	LOOP		NAG	yes	-101.54	116.79
1SKA	A	184	205	O00092	Neosartorya fumigata	465	SVIIPESETFNNTLDHGVCTK	40.98	LOOP		NAG	yes	-77.56	104.17
1SKB	A	207	228	O00092	Neosartorya fumigata	465	ASQLGDEVAANFTALFAPDIR	82.643	HELIX		NAG	yes	-63.08	-43.21
1SKB	A	353	374	O00092	Neosartorya fumigata	465	VSIFFALGLYNGTEPLSRTSV	72.398	BETA_TURN	I,I	NAG	yes	-74.63	1.78
1SKB	A	184	205	O00092	Neosartorya fumigata	465	SVIIPESETFNNTLDHGVCTK	40.297	LOOP		NAG	yes	-71.98	107
1SKB	A	82	104	O00092	Neosartorya fumigata	465	YKKLVTAIQANATDFKGKFAF	58.738	HELIX		NAG	yes	-107.81	-32.29
1SKB	A	316	337	O00092	Neosartorya fumigata	465	RSPVQDHTSTNSTLVSNPATF	20.49	LOOP		NAG	yes	-106.74	119.25
1SKB	A	329	350	O00092	Neosartorya fumigata	465	LVSNPATFPLNATMYVDFSHD	84.009	BETA_TURN	IV	NDG	yes	-136.6	42.55
1SOM	A	416	437	P04058	Torpedo californica (Pacific electric ray)	586	HFVNKYTKFGNGTYLYFFNHR	77.179	LOOP		NAG	yes	-112.94	11.86
1SOM	A	59	80	P04058	Torpedo californica (Pacific electric ray)	586	EPKKPWSGVWNASTYPNNCQQ	74.447	STRAND		NAG	yes	-76.62	112.76
1SPJ	A	95	102	P06870	Homo sapiens (Human)	262	VSESFPHPGFNMSLLENHTRQ	55.323	GAMMA_TURN,BETA HAIRPIN (LOOP)	INVERSE	NAG	yes	-76.69	98.9
1SQY	A	137	156	P02788	Homo sapiens (Human)	710	VPIGTLRPFLNWTGPPEPIEA	100	LOOP		NAG-NAG	yes	52.05	35.06
1SQY	A	478	497	P02788	Homo sapiens (Human)	710	GWNIPMGLLFNQTGSCKFDEY	97.669	HELIX		NAG-NAG	yes	-64.47	-22.6
1SR0	A	39	39	Q6TMG6	Ovis aries (Sheep)	361	LCTHVIYSFANISNNEIDTWE	23.222	BETA_HAIRPIN_STRAND		NAG-NDG-BMA-BMA-BMA	yes	-94.06	-179.89
1SR5	A	135	167	P01008	Homo sapiens (Human)	464	KLNCRLYRKANKSSKLVSANR	58.055	BETA_TURN	IV,IV,I	NAG	yes	-106.64	-16.73
1ST8	A	116	154	Q93X60	Cichorium intybus (Chicory)	581	RQVQDLAWPKNLSDPFLREWV	52.591	BETA_TURN, BETA HAIRPIN(LOOP)	I,IV	NAG-NAG	yes	-140.15	83.37
1ST8	A	513	551	Q93X60	Cichorium intybus (Chicory)	581	NEEAHLFVFNNGTQNVKISEM	30.052	LOOP		NDG-NAG-MAN	yes	-100.92	13.38
1SVB	A	154	434	P14336	Tick-borne encephalitis virus European subtype (strain Neudoerfl)	3414	EPHTGDYVAANETHSGRKTAS	99.035	BETA_TURN, BETA HAIRPIN(LOOP)	I	NAG	yes	-84.27	2.99
1SYO	A	365	409	P08169	Bos taurus (Bovine)	2499	TQVKVAGRPQNLTLRYSDGDL	29.369	BETA_HAIRPIN_STRAND		NAG	yes	-105.68	69.75
1SYT	A	39	60	Q8SPQ0	Capra hircus (Goat)	383	LCTHIIYSFANISNNEIDTWE	19.807	BETA_HAIRPIN_STRAND		NAG-NAG-MAN	yes	-126.28	-178.4
1SZN	A	71	98	Q92456	Hypocrea jecorina (Trichoderma reesei)	444	DGRVDGHIAVNTTRFPDGIDG	25.271	BETA_TURN	IV	NAG-NAG	yes	-76.76	104.57
1SZN	A	157	184	Q92456	Hypocrea jecorina (Trichoderma reesei)	444	CAPDAVQTGPNGTCSTALEPN	63.519	HELIX		NAG-NAG-BMA-MAN-MAN-MAN-MAN	yes	63.86	29.69
1SZN	A	334	361	Q92456	Hypocrea jecorina (Trichoderma reesei)	444	KWGVNPDWTFNYTNPAEYWAG	34.833	BETA_TURN, BETA HAIRPIN(LOOP)	I	NAG-NAG	yes	-156.23	120.6
1SZN	A	215	242	Q92456	Hypocrea jecorina (Trichoderma reesei)	444	WGVADVFSWGNETGISWRMSG	54.64	HELIX		NAG-NAG-BMA-MAN-MAN-BMA	yes	-64.88	-28.08
1T0O	A	334	361	Q92456	Hypocrea jecorina (Trichoderma reesei)	444	KWGVNPDWTFNYTNPAEYWAG	32.784	BETA_TURN, BETA HAIRPIN(LOOP)	I	NAG-NAG	yes	-155.62	114.91
1T0O	A	215	242	Q92456	Hypocrea jecorina (Trichoderma reesei)	444	WGVADVFSWGNETGISWRMSG	53.274	HELIX		NAG-NAG-BMA-MAN	yes	-62.08	-18.21
1T0O	A	71	98	Q92456	Hypocrea jecorina (Trichoderma reesei)	444	DGRVDGHIAVNTTRFPDGIDG	19.807	BETA_TURN	I	NAG-NAG	yes	-69.48	109.39
1T0O	A	157	184	Q92456	Hypocrea jecorina (Trichoderma reesei)	444	CAPDAVQTGPNGTCSTALEPN	59.421	HELIX		NAG-NAG-BMA-MAN-MAN-MAN-MAN	yes	68.44	30.95
1T0P	B	23	52	P32942	Homo sapiens (Human)	547	VLSAGGSLFVNCSTDCPSSEK	39.614	STRAND		NAG	yes	-120.32	118.87
1T0P	B	81	110	P32942	Homo sapiens (Human)	547	CNGSQITGSSNITVYRLPERV	43.712	BETA_HAIRPIN_STRAND		NAG	yes	-96.15	111.63
1T1F	A	192	224	P01008	Homo sapiens (Human)	464	SRAAINKWVSNKTEGRITDVI	67.617	HELIX		NAG-NAG	yes	-112.58	-74.07
1T1F	A	96	128	P01008	Homo sapiens (Human)	464	AFAMTKLGACNDTLQQLMEVF	77.862	LOOP		NAG-NAG	yes	48.24	-133.68
1T1F	A	155	187	P01008	Homo sapiens (Human)	464	RLFGDKSLTFNETYQDISELV	32.101	LOOP		NAG-NAG-BMA	yes	-51.1	122.65
1T31	A	72	80	P23946	Homo sapiens (Human)	247	RSITVTLGAHNITEEEDTWQK	21.856	BETA_TURN, BETA HAIRPIN(LOOP)	I,IV	NAG-NAG	yes	-91.66	102.68
1T31	A	95	103	P23946	Homo sapiens (Human)	247	VIKQFRHPKYNTSTLHHDIML	43.029	BETA_TURN, BETA HAIRPIN(LOOP)	IV	NAG	yes	-126.62	122.23
1T34	A	13	41	P18910	Rattus norvegicus (Rat)	1057	LTVAVVLPLTNTSYPWSWARV	30.052	BETA_TURN	IV	NAG-NAG	yes	-73.62	129.28
1T34	A	395	423	P18910	Rattus norvegicus (Rat)	1057	TGAFRVVLNYNGTSQELMAVS	39.614	BETA_TURN, BETA HAIRPIN(LOOP)	IV	NAG-NAG	yes	-74.79	133.73
1T7W	A	239	259	P25311	Homo sapiens (Human)	298	ELRGDVLHNGNGTYQSWVVVA	61.47	BETA_TURN, BETA HAIRPIN(LOOP)	IV,I	NAG-NAG	yes	-96.86	-43.31
1T7W	A	108	128	P25311	Homo sapiens (Human)	298	QGRFGCEIENNRSSGAFWKYY	58.055	BETA_TURN, BETA HAIRPIN(LOOP)	I',IV	NAG	yes	59.65	2.46
1T7X	A	108	128	P25311	Homo sapiens (Human)	298	QGRFGCEIENNRSSGAFWKYY	59.421	BETA_TURN, BETA HAIRPIN(LOOP)	I',IV	NAG	yes	64.46	21.45
1T7X	A	239	259	P25311	Homo sapiens (Human)	298	ELRGDVLHNGNGTYQSWVVVA	62.836	BETA_TURN, BETA HAIRPIN(LOOP)	IV,IV	NAG-NAG	yes	-87.42	-43.05
1T7Y	A	239	259	P25311	Homo sapiens (Human)	298	ELRGDVLHNGNGTYQSWVVVA	60.787	BETA_TURN, BETA HAIRPIN(LOOP)	IV,I	NAG-NAG	yes	-97.94	-40.99
1T7Y	A	108	128	P25311	Homo sapiens (Human)	298	QGRFGCEIENNRSSGAFWKYY	60.787	BETA_TURN, BETA HAIRPIN(LOOP)	I',IV	NAG	yes	58.48	1.97
1T7Z	A	239	259	P25311	Homo sapiens (Human)	298	ELRGDVLHNGNGTYQSWVVVA	58.055	BETA_TURN, BETA HAIRPIN(LOOP)	IV,I	NAG-NAG	yes	-84.57	-40.92
1T7Z	A	108	128	P25311	Homo sapiens (Human)	298	QGRFGCEIENNRSSGAFWKYY	57.372	BETA_TURN, BETA HAIRPIN(LOOP)	IV,IV	NAG	yes	48.07	14.67
1T80	A	239	259	P25311	Homo sapiens (Human)	298	ELRGDVLHNGNGTYQSWVVVA	62.836	BETA_TURN, BETA HAIRPIN(LOOP)	I,IV	NAG-NAG	yes	-96.52	-28.42
1T80	A	108	128	P25311	Homo sapiens (Human)	298	QGRFGCEIENNRSSGAFWKYY	55.323	BETA_TURN, BETA HAIRPIN(LOOP)	I',IV	NAG	yes	64.75	11.4
1T83	A	297	180	P01857	Homo sapiens (Human)	330	AKTKPREEQYNSTYRVVSVLT	40.297	BETA_TURN, BETA HAIRPIN(LOOP)	IV	NDG-NAG-BMA-BMA-MAN-NDG-GAL-FUL	yes	-145.53	153.45
1T89	A	297	180	P01857	Homo sapiens (Human)	330	AKTKPREEQYNSTYRVVSVLT	59.421	BETA_TURN, BETA HAIRPIN(LOOP)	IV,IV	NDG-NAG-BMA-BMA-MAN-NDG-GAL-FUL	yes	-56.11	-75.93
1TA3	A	89	119	Q8L5C6	Triticum aestivum (Wheat)	304	GYGTGYSLPSNRSALDLFDHL	53.957	HELIX		NAG	yes	-55.92	-47.77
1TB6	H	60G	416	P00734	Homo sapiens (Human)	622	HCLLYPPWDKNFTENDLLVRI	70.349	BETA_HAIRPIN_STRAND		NDG-NAG-FUC	yes	-148.79	89.87
1TB6	I	192	224	P01008	Homo sapiens (Human)	464	SRAAINKWVSNKTEGRITDVI	85.375	HELIX		NAG-NAG-BMA	yes	-63.77	-51.9
1TB6	I	155	187	P01008	Homo sapiens (Human)	464	RLFGDKSLTFNETYQDISELV	25.271	LOOP		NAG-NAG-BMA-MAN-MAN	yes	-67.97	116.04
1TB6	I	96	128	P01008	Homo sapiens (Human)	464	AFAMTKLGACNDTLQQLMEVF	79.911	HELIX		NDG	yes	50.92	-138.48
1TCA	A	74	99	P41365	Candida antarctica (Yeast)	342	CWISPPPFMLNDTQVNTEYMV	44.395	LOOP		NAG-NAG	yes	-85.03	173.22
1TCB	A	74	99	P41365	Candida antarctica (Yeast)	342	CWISPPPFMLNDTQVNTEYMV	41.663	LOOP		NAG-NAG	yes	-82.25	172.8
1TCC	A	74	99	P41365	Candida antarctica (Yeast)	342	CWISPPPFMLNDTQVNTEYMV	40.297	LOOP		NAG-NAG	yes	-85.86	174.21
1TCR	A	70	90	P01738	Mus musculus (Mouse)	130	NGFEAEFSKSNSSFHLRKASV	75.813	BETA_TURN, BETA HAIRPIN(LOOP)	IV,IV	NAG-NAG-FUC	yes	-124.04	25.19
1TDK	A	172	190	Q6STF1	Gloydius halys (Chinese water mocassin)	504	GKVVEELKRTNCSYILNKYDT	60.104	LOOP		NAG	yes	-142.83	158
1TDK	A	361	379	Q6STF1	Gloydius halys (Chinese water mocassin)	504	PSRFIYYPNHNFTSGVGVIIA	80.594	LOOP		NDG	yes	-110.66	159.73
1TDN	A	172	190	Q6STF1	Gloydius halys (Chinese water mocassin)	504	GKVVEELKRTNCSYILNKYDT	60.787	LOOP		NAG	yes	-141.37	163.02
1TDN	A	361	379	Q6STF1	Gloydius halys (Chinese water mocassin)	504	PSRFIYYPNHNFTSGVGVIIA	81.277	LOOP		NDG	yes	-108.73	164.29
1TDO	A	172	190	Q6STF1	Gloydius halys (Chinese water mocassin)	504	GKVVEELKRTNCSYILNKYDT	62.153	LOOP		NAG	yes	-141.08	161.05
1TDO	A	361	379	Q6STF1	Gloydius halys (Chinese water mocassin)	504	PSRFIYYPNHNFTSGVGVIIA	82.643	LOOP		NDG	yes	-116.27	160.6
1TE1	A	89	119	Q8L5C6	Triticum aestivum (Wheat)	304	GYGTGYSLPSNRSALDLFDHL	49.859	HELIX		NAG	yes	-64.17	-41.52
1TFM	A	107	107	Q6ITZ3	Viscum album (European mistletoe)	520	TGTTRSSLPFNGSYPDLEQYA	41.663	LOOP		NAG	yes	-92.18	175.18
1TFM	B	132	397	Q6ITZ3	Viscum album (European mistletoe)	520	YTLGQGWLAGNDTAPREVTIY	51.225	GAMMA_TURN	INVERSE	NAG-NAG-BMA-BMA	yes	-80.75	-6.4
1TFM	B	92	357	Q6ITZ3	Viscum album (European mistletoe)	520	REATIWQIWGNGTIINPRSNL	43.029	BETA_TURN, BETA HAIRPIN(LOOP)	I	NAG-NAG	yes	-108.59	27.87
1TFM	B	57	322	Q6ITZ3	Viscum album (European mistletoe)	520	TIKRDGTIRSNGSCLTTYGYT	76.496	BETA_TURN, BETA HAIRPIN(LOOP)	I',IV	NAG-NAG-BMA	yes	34.59	37
1TFV	A	39	39	Q7YS85	Bubalus bubalis (Domestic water buffalo)	361	LCTHVIYSFANISNNEIDTWE	18.441	BETA_HAIRPIN_STRAND		NAG-NAG	yes	-151.4	176.09
1TG7	A	625	625	Q700S9	Penicillium sp	1011	GNDLHIQADFNATTPIEVVGA	36.882	LOOP		NAG-NAG-BMA-BMA-MAN-MAN-MAN-MAN-MAN	yes	-127.51	16.39
1TG7	A	780	780	Q700S9	Penicillium sp	1011	WAGTSINDNNNATYTLPTLQS	59.421	STRAND		NAG-NAG-BMA-MAN-MAN	yes	-108.5	129.8
1TG7	A	456	456	Q700S9	Penicillium sp	1011	YKLTVPTSAGNLTIPQLGGSL	93.571	BETA_HAIRPIN_STRAND		NAG	yes	-76.01	124.01
1TG7	A	707	707	Q700S9	Penicillium sp	1011	AWTSADHAYTNNSAHSLQTPT	43.712	LOOP		NAG	yes	-100.58	4.21
1TG7	A	917	917	Q700S9	Penicillium sp	1011	YDIPLYFNFGNSTSTPAAYRV	49.859	LOOP		NAG-NAG-BMA-MAN-MAN-MAN-MAN	yes	-161.79	53.32
1TG7	A	763	763	Q700S9	Penicillium sp	1011	GTAYGHSIWINETYVGSWAGT	24.588	BETA_TURN, BETA HAIRPIN(LOOP)	II',IV	NAG-NAG	yes	60.07	-123.87
1TG7	A	374	374	Q700S9	Penicillium sp	1011	DYGSAISESRNITREKYSELK	17.075	LOOP		NAG-NAG-BMA	yes	-80.35	157.69
1THG	A	364	383	P79066	Geotrichum fermentans (Trichosporon fermentans)	563	EGTAFAPVALNATTTPHVKKW	79.228	BETA_TURN	I	NAG-NAG	yes	-84.3	0.74
1THG	A	283	302	P79066	Geotrichum fermentans (Trichosporon fermentans)	563	YAGCDTSASANDTLECLRSKS	76.496	HELIX		NAG	yes	-63.05	-36.29
1TK3	A	219	219	P27487	Homo sapiens (Human)	766	SAYSALWWSPNGTFLAYAQFN	45.761	BETA_TURN, BETA HAIRPIN(LOOP)	I	NAG-NAG	yes	-97.35	8.83
1TK3	A	321	321	P27487	Homo sapiens (Human)	766	ISLQWLRRIQNYSVMDICDYD	43.029	GAMMA_TURN,BETA HAIRPIN (LOOP)	INVERSE	NAG-NAG	yes	-115.09	21.99
1TK3	A	229	229	P27487	Homo sapiens (Human)	766	NGTFLAYAQFNDTEVPLIEYS	34.15	BETA_HAIRPIN_STRAND		NAG-NDG-MAN	yes	-117.17	108.96
1TK3	A	281	281	P27487	Homo sapiens (Human)	766	VNTDSLSSVTNATSIQITAPA	71.715	LOOP		NAG-NAG	yes	-72.23	149.94
1TK3	A	85	85	P27487	Homo sapiens (Human)	766	NILVFNAEYGNSSVFLENSTF	61.47	LOOP		NAG-NAG-FUC	yes	-78.13	159.75
1TK3	A	520	520	P27487	Homo sapiens (Human)	766	PSKKLDFIILNETKFWYQMIL	89.473	GAMMA TURN,BETA TURN,BETA HAIRPIN(LOOP)	CLASSIC,IV,IV	NAG	yes	21.41	93.78
1TK3	A	150	150	P27487	Homo sapiens (Human)	766	RQLITEERIPNNTQWVTWSPV	62.153	BETA_TURN	II	NDG-NAG-FUC	yes	-75.25	152.91
1TKR	A	281	281	P27487	Homo sapiens (Human)	766	VNTDSLSSVTNATSIQITAPA	72.398	LOOP		NAG-NAG	yes	-64.78	145.04
1TKR	A	229	229	P27487	Homo sapiens (Human)	766	NGTFLAYAQFNDTEVPLIEYS	38.931	BETA_HAIRPIN_STRAND		NAG-NDG-MAN	yes	-112.13	108.69
1TKR	A	321	321	P27487	Homo sapiens (Human)	766	ISLQWLRRIQNYSVMDICDYD	45.761	GAMMA_TURN,BETA HAIRPIN (LOOP)	INVERSE	NAG-NAG	yes	-107.22	-28.98
1TKR	A	219	219	P27487	Homo sapiens (Human)	766	SAYSALWWSPNGTFLAYAQFN	43.029	BETA_TURN, BETA HAIRPIN(LOOP)	I	NAG-NAG	yes	-95.57	8.45
1TKR	A	85	85	P27487	Homo sapiens (Human)	766	NILVFNAEYGNSSVFLENSTF	62.836	LOOP		NAG-NDG-FUC	yes	-66.29	153.73
1TKR	A	150	150	P27487	Homo sapiens (Human)	766	RQLITEERIPNNTQWVTWSPV	55.323	BETA_TURN	IV	NDG-NAG-FUC	yes	-75.69	162.17
1TMT	H	60G	416	P00734	Homo sapiens (Human)	622	HCLLYPPWDKNFTENDLLVRI	85.375	BETA_HAIRPIN_STRAND		NAG	yes	-151.43	68.85
1TMU	H	60G	416	P00734	Homo sapiens (Human)	622	HCLLYPPWDKNFTENDLLVRI	86.741	BETA_HAIRPIN_STRAND		NAG	yes	-161.37	77.27
1TQ7	B	60G	416	P00734	Homo sapiens (Human)	622	HCLLYPPWDKNFTENDLLVRI	84.009	BETA_HAIRPIN_STRAND		NAG	yes	-156.23	55.25
1TQS	A	194	257	Q24451	Drosophila melanogaster (Fruit fly)	1108	EGQTWLKQFMNVTPTASWAID	84.009	LOOP		NAG	yes	54.01	43.35
1TQT	A	194	257	Q24451	Drosophila melanogaster (Fruit fly)	1108	EGQTWLKQFMNVTPTASWAID	81.96	LOOP		NAG	yes	55.64	43.53
1TQU	A	194	257	Q24451	Drosophila melanogaster (Fruit fly)	1108	EGQTWLKQFMNVTPTASWAID	77.179	LOOP		NDG	yes	57.41	37.93
1TQV	A	194	257	Q24451	Drosophila melanogaster (Fruit fly)	1108	EGQTWLKQFMNVTPTASWAID	84.009	LOOP		NDG	yes	56.83	40.95
1TQW	A	194	257	Q24451	Drosophila melanogaster (Fruit fly)	1108	EGQTWLKQFMNVTPTASWAID	79.911	LOOP		NAG	yes	54.4	43.74
1TRH	A	314	329	P20261	Candida rugosa (Yeast) (Candida cylindracea)	549	LSYLPRPDGVNITDDMYALVR	19.807	BETA_TURN	VIII,IV,IV	NAG	yes	-95.57	-26.77
1TRH	A	351	366	P20261	Candida rugosa (Yeast) (Candida cylindracea)	549	EGTFFGTSSLNVTTDAQAREY	73.081	BETA_TURN	I	NAG	yes	-95.4	1.55
1TU5	A	231	231	Q29437	Bos taurus (Bovine)	762	DRSTWFGIYYNITKGGPYLHP	37.565	GAMMA_TURN,BETA HAIRPIN (LOOP)	INVERSE	NAG	yes	-87.65	85.83
1TU5	A	136	136	Q29437	Bos taurus (Bovine)	762	IVFFGGQPQPNVTELVVGPLP	27.32	BETA_HAIRPIN_STRAND		NAG-NAG-NAG	yes	-152.48	173.55
1TU5	A	665	665	Q29437	Bos taurus (Bovine)	762	PTVDFSDFINNETIAGKDLVA	66.934	LOOP		NDG	yes	52.87	27.7
1TYE	B	99	125	P05106	Homo sapiens (Human)	788	ALRLRPDDSKNFSIQVRQVED	53.274	STRAND		NAG	yes	-113.33	140.53
1TYE	B	320	346	P05106	Homo sapiens (Human)	788	VTENVVNLYQNYSELIPGTTV	43.712	HELIX		NAG-NAG-MAN-BMA	yes	-59.04	-38.84
1TYE	B	371	397	P05106	Homo sapiens (Human)	788	DLPEELSLSFNATCLNNEVIP	43.712	BETA_HAIRPIN_STRAND		NAG	yes	-129.44	91.19
1U19	A	15	15	P02699	Bos taurus (Bovine)	348	EGPNFYVPFSNKTGVVRSPFE	49.176	BETA_TURN	I	MAN-NAG-NAG	yes	-113.2	30.89
1U2Y	A	461	476	P04746	Homo sapiens (Human)	511	DVISGDKINGNCTGIKIYVSD	63.519	BETA_HAIRPIN,STRAND,BETA_TURN	IV	NAG	yes	-147.26	158.46
1U30	A	461	476	P04746	Homo sapiens (Human)	511	DVISGDKINGNCTGIKIYVSD	60.104	BETA_TURN, BETA HAIRPIN(LOOP)	IV	NAG	yes	-148.54	158.06
1U33	A	461	476	P04746	Homo sapiens (Human)	511	DVISGDKINGNCTGIKIYVSD	60.104	BETA_HAIRPIN,STRAND,BETA_TURN	I'	NAG	yes	-136.01	162.41
1U65	A	416	437	P04058	Torpedo californica (Pacific electric ray)	586	HFVNKYTKFGNGTYLYFFNHR	78.545	LOOP		NAG	yes	-125.41	-2.6
1U65	A	59	80	P04058	Torpedo californica (Pacific electric ray)	586	EPKKPWSGVWNASTYPNNCQQ	65.568	STRAND		NAG-FUC	yes	-79.21	115.42
1U65	A	457	478	P04058	Torpedo californica (Pacific electric ray)	586	VFGLPLVKELNYTAEEEALSR	88.107	LOOP		NDG-FUL	yes	34.87	57.32
1U67	A	410	410	P05979	Ovis aries (Sheep)	600	QDYSYEQFLFNTSMLVDYGVE	31.418	BETA_TURN	II	NAG-NDG	yes	-52.83	169.88
1U67	A	144	144	P05979	Ovis aries (Sheep)	600	HDYISWESFSNVSYYTRILPS	30.735	GAMMA TURN,BETA TURN	INVERSE,IV	NAG-NAG-BMA-BMA	yes	-79.86	79.47
1U67	A	68	68	P05979	Ovis aries (Sheep)	600	DCTRTGYSGPNCTIPEIWTWL	38.248	BETA_TURN	I	NAG-NDG	yes	-109.83	13.4
1U8C	A	943	973	P06756	Homo sapiens (Human)	1048	YKNLPIEDITNSTLVTTNVTW	72.398	BETA_HAIRPIN_STRAND		NAG-NDG	yes	174.93	169.37
1U8C	A	950	980	P06756	Homo sapiens (Human)	1048	DITNSTLVTTNVTWGIQPAPM	37.565	BETA_HAIRPIN_STRAND		NAG-NAG	yes	-84.34	124.46
1U8C	A	266	296	P06756	Homo sapiens (Human)	1048	YDGKNMSSLYNFTGEQMAAYF	61.47	BETA_HAIRPIN_STRAND		NAG-NAG	yes	-137.11	159.59
1U8C	A	44	74	P06756	Homo sapiens (Human)	1048	MFLLVGAPKANTTQPGIVEGG	69.666	LOOP		NAG-NAG	yes	-114.91	149.88
1U8C	A	458	488	P06756	Homo sapiens (Human)	1048	EVYPSILNQDNKTCSLPGTAL	65.568	BETA_TURN, BETA HAIRPIN(LOOP)	IV	NAG	yes	-28.19	108.34
1U8C	A	260	290	P06756	Homo sapiens (Human)	1048	LGMVYIYDGKNMSSLYNFTGE	66.934	BETA_TURN, BETA HAIRPIN(LOOP)	I,IV	NAG	yes	-113.08	-7.15
1U8C	A	585	615	P06756	Homo sapiens (Human)	1048	QPILNQFTPANISRQAHILLD	50.542	STRAND		NDG-NAG	yes	-174.22	126.53
1U8C	A	821	851	P06756	Homo sapiens (Human)	1048	ILHYDIDGPMNCTSDMEINPL	78.545	STRAND		NDG	yes	-131.4	135.79
1U8C	B	1371	397	P05106	Homo sapiens (Human)	788	DLPEELSLSFNATCLNNEVIP	40.98	BETA_HAIRPIN_STRAND		NAG	yes	-148.72	132.98
1U8C	B	1559	585	P05106	Homo sapiens (Human)	788	CDSDWTGYYCNCTTRTDTCMS	32.101	LOOP		NAG-NDG	yes	-86.87	-36.58
1U8C	B	1654	680	P05106	Homo sapiens (Human)	788	ELKDTGKDAVNCTYKNEDDCV	51.908	BETA_HAIRPIN_STRAND		NAG-NDG	yes	-112.03	161.22
1U8C	B	1320	346	P05106	Homo sapiens (Human)	788	VTENVVNLYQNYSELIPGTTV	51.908	HELIX		NDG	yes	-52.49	-40.13
1U8E	A	85	85	P27487	Homo sapiens (Human)	766	NILVFNAEYGNSSVFLENSTF	59.421	LOOP		NAG-NAG-FUC	yes	-76.56	155.53
1U8E	A	229	229	P27487	Homo sapiens (Human)	766	NGTFLAYAQFNDTEVPLIEYS	35.516	BETA_HAIRPIN_STRAND		NAG-NDG-MAN	yes	-112.84	109.28
1U8E	A	321	321	P27487	Homo sapiens (Human)	766	ISLQWLRRIQNYSVMDICDYD	45.761	GAMMA_TURN,BETA HAIRPIN (LOOP)	INVERSE	NAG-NAG	yes	-113.08	15
1U8E	A	520	520	P27487	Homo sapiens (Human)	766	PSKKLDFIILNETKFWYQMIL	92.888	GAMMA TURN,BETA TURN,BETA HAIRPIN(LOOP)	CLASSIC,IV,IV	NAG	yes	25.21	97.53
1U8E	A	281	281	P27487	Homo sapiens (Human)	766	VNTDSLSSVTNATSIQITAPA	73.764	LOOP		NAG-NAG	yes	-75.73	135.43
1U8E	A	219	219	P27487	Homo sapiens (Human)	766	SAYSALWWSPNGTFLAYAQFN	43.712	BETA_TURN, BETA HAIRPIN(LOOP)	I	NDG-NAG	yes	-96.68	8.07
1U8E	A	150	150	P27487	Homo sapiens (Human)	766	RQLITEERIPNNTQWVTWSPV	58.738	BETA_TURN	II	NDG-NAG-FUC	yes	-70.05	149.11
1UHG	A	292	293	P01012	Gallus gallus (Chicken)	386	LPRMKMEEKYNLTSVLMAMGI	51.225	BETA_HAIRPIN_STRAND		NAG-NAG	yes	-81.02	100.92
1UKC	A	138	138	Q6ED33	Aspergillus niger	538	GYAENSNANYNGTQVIQASDD	36.882	LOOP		NAG-NAG-MAN	yes	-87.15	125.67
1UKC	A	511	511	Q6ED33	Aspergillus niger	538	GNGQRLRLQTNDTAMEAVPES	96.303	BETA_TURN, BETA HAIRPIN(LOOP)	IV,II	NAG	yes	58.65	16.8
1UKC	A	72	72	Q6ED33	Aspergillus niger	538	RFRAPQDPPANQTLQSATEYG	46.444	LOOP		NAG	yes	-154.52	124.51
1UKM	B	21	47	Q7T2Q0	Echis multisquamatus (Central Asian sand viper)	154	HCYKVFEPVKNWTEAEEICMQ	25.954	LOOP		NAG	yes	-77.72	166.53
1UMA	H	60G	416	P00734	Homo sapiens (Human)	622	HCLLYPPWDKNFTENDLLVRI	77.179	BETA_HAIRPIN_STRAND		NAG	yes	-147.41	77.54
1UMZ	A	93	115	Q8GZD5	Populus tremula x Populus tremuloides	294	HDEIDFEFLGNRTGQPYILQT	14.343	LOOP		NAG-NAG-BMA	yes	-159.19	163.6
1UN1	A	93	115	Q8GZD5	Populus tremula x Populus tremuloides	294	HDEIDFEFLGNRTGQPYILQT	15.026	LOOP		NAG-NAG-BMA	yes	-155.51	164.12
1US1	A	232	232	Q16853	Homo sapiens (Human)	763	DRATWFGLYYNISGAGFFLHH	40.98	GAMMA_TURN,BETA HAIRPIN (LOOP)	INVERSE	NAG	yes	-87.1	62.19
1US1	A	137	137	Q16853	Homo sapiens (Human)	763	IVFFGRQPQPNVSELVVGPLP	27.32	BETA_HAIRPIN_STRAND		NAG-NAG	yes	-122.18	166.99
1USW	A	79	100	O42807	Aspergillus niger	281	GSDTNLQLDTNYTLTPFDTLP	40.98	LOOP		NAG-NAG	yes	-70.84	110.05
1UT6	A	416	437	P04058	Torpedo californica (Pacific electric ray)	586	HFVNKYTKFGNGTYLYFFNHR	76.496	LOOP		NAG	yes	-114.34	19.66
1UT6	A	59	80	P04058	Torpedo californica (Pacific electric ray)	586	EPKKPWSGVWNASTYPNNCQQ	75.813	STRAND		NAG	yes	-73.63	103.28
1UTE	A	97	124	P09889	Sus scrofa (Pig)	340	VLAGNHDHLGNVSAQIAYSKI	40.98	LOOP		NAG-NAG	yes	-97.47	96.23
1UWC	A	79	100	O42807	Aspergillus niger	281	GSDTNLQLDTNYTLTPFDTLP	35.516	GAMMA_TURN	INVERSE	NAG	yes	-84.2	92.49
1UWY	A	98	115	P14384	Homo sapiens (Human)	443	GKDPEITNLINSTRIHIMPSM	44.395	HELIX		NAG-NAG	yes	-68.32	-79.92
1UX2	A	66	85	P58154	Lymnaea stagnalis (Great pond snail)	229	TTWSDRTLAWNSSHSPDQVSV	53.957	LOOP		NAG	yes	-72.69	109.54
1UZA	A	79	100	O42807	Aspergillus niger	281	GSDTNLQLDTNYTLTPFDTLP	28.003	GAMMA_TURN	INVERSE	NAG	yes	-84.76	91.31
1UZF	A	109	714	P12821	Homo sapiens (Human)	1306	ARKFDVNQLQNTTIKRIIKKV	51.225	LOOP		NAG	yes	-43.09	114.11
1UZF	A	72	677	P12821	Homo sapiens (Human)	1306	YAEANWNYNTNITTETSKILL	36.882	BETA_TURN	IV	NAG	yes	-171.88	76.97
1UZG	A	153	433	P27915	Dengue virus type 3 (strain Philippines/H87/1956)	3390	VHTGDQHQVGNETQGVTAEIT	44.395	BETA_TURN, BETA HAIRPIN(LOOP)	IV,II	NAG-NAG-FUL-BMA-BMA-BMA	yes	-97.15	114.09
1UZG	A	67	347	P27915	Dengue virus type 3 (strain Philippines/H87/1956)	3390	RKLCIEGKITNITTDSRCPTQ	79.228	STRAND		NAG-FUL	yes	37.39	70.61
1UZY	A	113	113	Q6YD91	rythrina crista-galli (Cockspur coral tree)	242	AQGYGYLGVFNNSKQDNSYQT	60.104	LOOP		NAG-FUC-NAG	yes	-109.84	-12.64
1V0Z	A	92	86	Q6XV27	Influenza A virus (strain A/Duck/England/1/1956 H11N6)	470	QSKGGERTFLNLTKPLCEVNS	42.346	LOOP		NAG-NAG	yes	-120.43	161.3
1V0Z	A	152	146	Q6XV27	Influenza A virus (strain A/Duck/England/1/1956 H11N6)	470	QGTTLRGRHANGTIHDRSPFR	53.274	BETA_TURN, BETA HAIRPIN(LOOP)	II	NAG	yes	-58.23	120.19
1V0Z	A	207	201	Q6XV27	Influenza A virus (strain A/Duck/England/1/1956 H11N6)	470	MSICMSGPNNNASAVVWYGGR	50.542	HELIX_BETA_HAIRPIN		NAG-NAG-BMA-MAN-MAN-MAN-MAN	yes	-159.26	40.51
1V2I	A	351	351	Q6WJ03	Human parainfluenza virus 3	572	EHPINENVICNTTGCPGKTQR	65.568	LOOP		NAG-NAG-BMA-MAN-MAN	yes	-150.55	108.92
1V2I	A	523	523	Q6WJ03	Human parainfluenza virus 3	572	TERVNELAILNRTLSAGYTTT	43.712	BETA_TURN	I,IV	NAG	yes	-159.17	-163.21
1V2I	A	308	308	Q6WJ03	Human parainfluenza virus 3	572	SISTTRFKNNNISFDQPYAAL	62.153	HELIX		NDG	yes	-84.93	-1.75
1V3B	A	351	351	Q6WJ03	Human parainfluenza virus 3	572	EHPINENVICNTTGCPGKTQR	58.738	LOOP		NAG-NAG	yes	-151.35	116.42
1V3B	A	308	308	Q6WJ03	Human parainfluenza virus 3	572	SISTTRFKNNNISFDQPYAAL	68.3	HELIX		NAG	yes	-88.9	-4.26
1V3C	A	308	308	Q6WJ03	Human parainfluenza virus 3	572	SISTTRFKNNNISFDQPYAAL	68.3	HELIX		NAG	yes	-91.88	1.64
1V3C	A	351	351	Q6WJ03	Human parainfluenza virus 3	572	EHPINENVICNTTGCPGKTQR	51.225	LOOP		NAG-NAG	yes	-152.29	118.47
1V3D	A	351	351	Q6WJ03	Human parainfluenza virus 3	572	EHPINENVICNTTGCPGKTQR	58.738	LOOP		NAG-NAG	yes	-147.78	118.42
1V3D	A	523	523	Q6WJ03	Human parainfluenza virus 3	572	TERVNELAILNRTLSAGYTTT	26.637	BETA_TURN	I,IV	NAG	yes	-150.68	-168.36
1V3D	A	308	308	Q6WJ03	Human parainfluenza virus 3	572	SISTTRFKNNNISFDQPYAAL	73.764	HELIX		NAG	yes	-93.35	-4.91
1V3E	A	308	308	Q6WJ03	Human parainfluenza virus 3	572	SISTTRFKNNNISFDQPYAAL	66.934	HELIX		NAG	yes	-85.66	-6.4
1V3E	A	351	351	Q6WJ03	Human parainfluenza virus 3	572	EHPINENVICNTTGCPGKTQR	60.104	LOOP		NAG-NAG	yes	-152.35	116.3
1V7P	B	21	47	Q7T2Q0	Echis multisquamatus (Central Asian sand viper)	154	HCYKVFEPVKNWTEAEEICMQ	28.686	LOOP		NAG	yes	-73.62	167.98
1VIT	H	60G	419	P00735	Bos taurus (Bovine)	625	HCLLYPPWDKNFTVDDLLVRI	74.447	BETA_HAIRPIN_STRAND		NAG-NAG	yes	-173.72	83.53
1VIT	F	60G	419	P00735	Bos taurus (Bovine)	625	HCLLYPPWDKNFTVDDLLVRI	88.107	BETA_HAIRPIN_STRAND		NAG	yes	-170.94	76.83
1VIW	B	65	88	P02873	Phaseolus vulgaris (Kidney bean) (French bean)	246	TTGNVASFDTNFTMNIRTHRQ	46.444	STRAND		NAG-NAG	yes	-120.84	166.38
1VIW	B	12	35	P02873	Phaseolus vulgaris (Kidney bean) (French bean)	246	TETSFIIDAFNKTNLILQGDA	51.225	LOOP		NAG-NAG	yes	-154.99	124.69
1VSG	A	263	289	P26332	Trypanosoma brucei brucei	476	LTGAETAEFRNETAGIAGKTG	57.372	LOOP		NAG-NAG-BMA	yes	-78.61	157.6
1VXO	A	416	437	P04058	Torpedo californica (Pacific electric ray)	586	HFVNKYTKFGNGTYLYFFNHR	77.862	LOOP		NAG	yes	-111.55	10.68
1VXO	A	59	80	P04058	Torpedo californica (Pacific electric ray)	586	EPKKPWSGVWNASTYPNNCQQ	76.496	STRAND		NDG	yes	-71.68	109.47
1VXR	A	416	437	P04058	Torpedo californica (Pacific electric ray)	586	HFVNKYTKFGNGTYLYFFNHR	78.545	LOOP		NAG-NAG	yes	-113.07	13.85
1VXR	A	59	80	P04058	Torpedo californica (Pacific electric ray)	586	EPKKPWSGVWNASTYPNNCQQ	73.764	STRAND		NDG	yes	-75.73	112.19
1W1I	A	229	229	P27487	Homo sapiens (Human)	766	NGTFLAYAQFNDTEVPLIEYS	34.833	BETA_HAIRPIN_STRAND		NAG-NAG-BMA-MAN	yes	-107.41	113.4
1W1I	A	85	85	P27487	Homo sapiens (Human)	766	NILVFNAEYGNSSVFLENSTF	65.568	LOOP		NAG-NAG-FUC	yes	-66.55	162.42
1W1I	A	219	219	P27487	Homo sapiens (Human)	766	SAYSALWWSPNGTFLAYAQFN	47.81	BETA_TURN, BETA HAIRPIN(LOOP)	I	NAG-NAG	yes	-98.22	5.4
1W1I	A	150	150	P27487	Homo sapiens (Human)	766	RQLITEERIPNNTQWVTWSPV	68.3	BETA_TURN	II	NAG-NAG	yes	-65.95	147.89
1W1I	A	321	321	P27487	Homo sapiens (Human)	766	ISLQWLRRIQNYSVMDICDYD	45.078	GAMMA_TURN,BETA HAIRPIN (LOOP)	INVERSE	NAG	yes	-112.67	8.96
1W1I	A	281	281	P27487	Homo sapiens (Human)	766	VNTDSLSSVTNATSIQITAPA	74.447	LOOP		NAG	yes	-54.9	141.56
1W1I	A	520	520	P27487	Homo sapiens (Human)	766	PSKKLDFIILNETKFWYQMIL	95.62	BETA_TURN, BETA HAIRPIN(LOOP)	IV,IV	NDG	yes	39.04	60.58
1W1I	A	92	92	P27487	Homo sapiens (Human)	766	EYGNSSVFLENSTFDEFGHSI	51.908	BETA_TURN	IV,IV	NDG	yes	-50.59	-19.03
1W1O	A	134	134	Q9T0N8	Zea mays (Maize)	534	LGDAAAPPRINVSADGRYVDA	53.274	BETA_HAIRPIN,STRAND,BETA_TURN	VIII	NAG-NAG	yes	-121.93	112.34
1W1O	A	89	89	Q9T0N8	Zea mays (Maize)	534	GDLVALLSAANSTPGWPYTIA	40.98	HELIX		NAG	yes	-68.32	-41.93
1W1O	A	294	294	Q9T0N8	Zea mays (Maize)	534	MSYVEGSVFVNQSLATDLANT	60.787	HELIX_BETA_HAIRPIN		NAG	yes	-55.06	-46.49
1W1O	A	63	63	Q9T0N8	Zea mays (Maize)	534	ATAAASTDFGNITSALPAAVL	56.006	BETA_TURN, BETA HAIRPIN(LOOP)	IV	NAG	yes	59.64	31.25
1W1Q	A	89	89	Q9T0N8	Zea mays (Maize)	534	GDLVALLSAANSTPGWPYTIA	39.614	HELIX		NAG	yes	-66.69	-40.53
1W1Q	A	134	134	Q9T0N8	Zea mays (Maize)	534	LGDAAAPPRINVSADGRYVDA	54.64	BETA_HAIRPIN,STRAND,BETA_TURN	VIII	NAG-NAG	yes	-124.21	110.81
1W1Q	A	294	294	Q9T0N8	Zea mays (Maize)	534	MSYVEGSVFVNQSLATDLANT	58.738	HELIX_BETA_HAIRPIN		NAG	yes	-54.16	-45.02
1W1Q	A	63	63	Q9T0N8	Zea mays (Maize)	534	ATAAASTDFGNITSALPAAVL	54.64	BETA_TURN, BETA HAIRPIN(LOOP)	IV	NAG	yes	59.62	32.98
1W1R	A	294	294	Q9T0N8	Zea mays (Maize)	534	MSYVEGSVFVNQSLATDLANT	59.421	HELIX_BETA_HAIRPIN		NAG	yes	-53.32	-47.29
1W1R	A	134	134	Q9T0N8	Zea mays (Maize)	534	LGDAAAPPRINVSADGRYVDA	55.323	BETA_HAIRPIN,STRAND,BETA_TURN	VIII	NAG-NAG	yes	-121.4	111.46
1W1R	A	89	89	Q9T0N8	Zea mays (Maize)	534	GDLVALLSAANSTPGWPYTIA	41.663	HELIX		NAG	yes	-65.72	-43.11
1W1R	A	63	63	Q9T0N8	Zea mays (Maize)	534	ATAAASTDFGNITSALPAAVL	54.64	BETA_TURN, BETA HAIRPIN(LOOP)	IV	NAG	yes	58.01	33.06
1W1S	A	294	294	Q9T0N8	Zea mays (Maize)	534	MSYVEGSVFVNQSLATDLANT	58.055	HELIX_BETA_HAIRPIN		NAG	yes	-52.93	-45.98
1W1S	A	63	63	Q9T0N8	Zea mays (Maize)	534	ATAAASTDFGNITSALPAAVL	55.323	BETA_TURN, BETA HAIRPIN(LOOP)	I	NAG	yes	57.36	34.84
1W1S	A	134	134	Q9T0N8	Zea mays (Maize)	534	LGDAAAPPRINVSADGRYVDA	53.274	BETA_HAIRPIN,STRAND,BETA_TURN	IV	NAG-NAG	yes	-119.65	112.55
1W1S	A	89	89	Q9T0N8	Zea mays (Maize)	534	GDLVALLSAANSTPGWPYTIA	40.297	HELIX		NAG	yes	-63.42	-44.33
1W1X	A	92	86	Q6XV27	Influenza A virus (strain A/Duck/England/1/1956 H11N6)	470	QSKGGERTFLNLTKPLCEVNS	39.614	LOOP		NAG	yes	-131.59	162.2
1W1X	A	152	146	Q6XV27	Influenza A virus (strain A/Duck/England/1/1956 H11N6)	470	QGTTLRGRHANGTIHDRSPFR	51.908	BETA_TURN, BETA HAIRPIN(LOOP)	II	NAG	yes	-67.56	121.54
1W2Z	A	131	156	Q43077	Pisum sativum (Garden pea)	674	FIDSVKKRGLNLSEIVCSSFT	53.957	LOOP		NAG	yes	-82.98	107.91
1W2Z	A	558	583	Q43077	Pisum sativum (Garden pea)	674	TNYNVWVTAYNRTEKWAGGLY	38.931	BETA_TURN, BETA HAIRPIN(LOOP)	I	NAG	yes	-149.46	119.37
1W4L	A	416	437	P04058	Torpedo californica (Pacific electric ray)	586	HFVNKYTKFGNGTYLYFFNHR	76.496	LOOP		NAG-NAG	yes	-111.75	18.81
1W4L	A	59	80	P04058	Torpedo californica (Pacific electric ray)	586	EPKKPWSGVWNASTYPNNCQQ	75.13	STRAND		NAG	yes	-77.59	107.87
1W4L	A	457	478	P04058	Torpedo californica (Pacific electric ray)	586	VFGLPLVKELNYTAEEEALSR	85.375	LOOP		NAG	yes	68.12	34.75
1W6R	A	416	437	P04058	Torpedo californica (Pacific electric ray)	586	HFVNKYTKFGNGTYLYFFNHR	75.13	LOOP		NAG	yes	-115.82	19.43
1W6R	A	59	80	P04058	Torpedo californica (Pacific electric ray)	586	EPKKPWSGVWNASTYPNNCQQ	75.13	STRAND		NAG	yes	-80.87	106.97
1W75	A	416	437	P04058	Torpedo californica (Pacific electric ray)	586	HFVNKYTKFGNGTYLYFFNHR	79.228	LOOP		NAG	yes	-123.99	20.44
1W75	A	59	80	P04058	Torpedo californica (Pacific electric ray)	586	EPKKPWSGVWNASTYPNNCQQ	75.813	STRAND		NAG	yes	-79.89	101.9
1W76	A	416	437	P04058	Torpedo californica (Pacific electric ray)	586	HFVNKYTKFGNGTYLYFFNHR	79.228	LOOP		NAG	yes	-119.63	22.12
1W76	A	59	80	P04058	Torpedo californica (Pacific electric ray)	586	EPKKPWSGVWNASTYPNNCQQ	75.13	STRAND		NAG	yes	-81.53	115.95
1W7C	A	104	104	Q96X16	Komagataella pastoris (Yeast)	787	YVLWIETLKPNKTEALTYLDE	40.98	LOOP		BMA-NAG-NAG	yes	-73.81	157.3
1W7C	A	434	434	Q96X16	Komagataella pastoris (Yeast)	787	TDTFEYDEFYNRTLSYCVFEN	43.029	BETA_HAIRPIN_STRAND		NAG	yes	-101.4	124.57
1W7C	A	191	191	Q96X16	Komagataella pastoris (Yeast)	787	AKSSFLNKNLNTTIMRDVLEG	38.931	LOOP		NAG	yes	-103.26	26.34
1W7C	A	309	309	Q96X16	Komagataella pastoris (Yeast)	787	DNLDWTVIQRNDSAPIRHLDD	68.983	BETA_TURN	I	NAG	yes	-80.88	109.25
1W7C	A	81	81	Q96X16	Komagataella pastoris (Yeast)	787	EVLDLLHSTYNITEVTKADFF	80.594	LOOP		NAG	yes	-81.98	99.36
1W9B	M	292	292	P29736	Sinapis alba (White mustard) (Brassica hirta)	501	FLGWFMGPLTNGTYPQIMIDT	51.225	HELIX		NAG-FUC-NAG-BMA-XYP-MAN-MAN	yes	-139.4	-7.39
1W9B	M	265	265	P29736	Sinapis alba (White mustard) (Brassica hirta)	501	TMITRWFLPYNDTDRHSIAAT	35.516	BETA_TURN	I,VIII	NAG-FUC-NAG-BMA-XYP	yes	-137.24	107.22
1W9B	M	244	244	P29736	Sinapis alba (White mustard) (Brassica hirta)	501	HAKVVDLYRKNYTHQGGKIGP	68.3	HELIX		NAG	yes	-109.76	-12.7
1W9B	M	218	218	P29736	Sinapis alba (White mustard) (Brassica hirta)	501	PTVDPSCYAGNSSTEPYIVAH	42.346	BETA_TURN	I	NAG-NAG	yes	-159.8	101.5
1W9B	M	361	361	P29736	Sinapis alba (White mustard) (Brassica hirta)	501	MDAGAKLTYINASGHYIGPLF	17.758	BETA_TURN	I	NAG-NAG	yes	-89.92	-179.18
1W9B	M	482	482	P29736	Sinapis alba (White mustard) (Brassica hirta)	501	RFGLSYIDWNNVTDRDLKKSG	69.666	BETA_HAIRPIN,STRAND,BETA_TURN	IV,I	NAG	yes	-159.77	85.1
1W9B	M	21	21	P29736	Sinapis alba (White mustard) (Brassica hirta)	501	PFTCGNTDALNSSSFSSDFIF	17.075	LOOP		NAG	yes	-155.25	-179.44
1W9B	M	90	90	P29736	Sinapis alba (White mustard) (Brassica hirta)	501	QKDIDVLDELNATGYRFSIAW	62.836	LOOP		NAG	yes	63.6	34.52
1W9B	M	346	346	P29736	Sinapis alba (White mustard) (Brassica hirta)	501	QPSPNPVNSTNHTAMMDAGAK	51.225	BETA_TURN, BETA HAIRPIN(LOOP)	I	NAG	yes	-96.5	13.57
1W9D	M	292	292	P29736	Sinapis alba (White mustard) (Brassica hirta)	501	FLGWFMGPLTNGTYPQIMIDT	51.225	HELIX		NAG-FUC-NAG-BMA-XYP-MAN-MAN	yes	-135.83	-7.41
1W9D	M	218	218	P29736	Sinapis alba (White mustard) (Brassica hirta)	501	PTVDPSCYAGNSSTEPYIVAH	42.346	BETA_TURN	I	NAG-NAG	yes	-160.61	101.87
1W9D	M	265	265	P29736	Sinapis alba (White mustard) (Brassica hirta)	501	TMITRWFLPYNDTDRHSIAAT	36.199	BETA_TURN	I,VIII	NAG-FUC-NAG-BMA-XYP	yes	-139.45	106.33
1W9D	M	361	361	P29736	Sinapis alba (White mustard) (Brassica hirta)	501	MDAGAKLTYINASGHYIGPLF	17.075	BETA_TURN	I	NAG-NAG	yes	-90.97	-178.49
1W9D	M	244	244	P29736	Sinapis alba (White mustard) (Brassica hirta)	501	HAKVVDLYRKNYTHQGGKIGP	68.3	HELIX		NAG	yes	-110.6	-9.91
1W9D	M	21	21	P29736	Sinapis alba (White mustard) (Brassica hirta)	501	PFTCGNTDALNSSSFSSDFIF	16.392	LOOP		NAG	yes	-155.86	179.45
1W9D	M	482	482	P29736	Sinapis alba (White mustard) (Brassica hirta)	501	RFGLSYIDWNNVTDRDLKKSG	69.666	BETA_HAIRPIN,STRAND,BETA_TURN	IV,I	NAG	yes	-157.79	87.26
1W9D	M	90	90	P29736	Sinapis alba (White mustard) (Brassica hirta)	501	QKDIDVLDELNATGYRFSIAW	62.836	LOOP		NAG	yes	62.8	33.75
1W9D	M	346	346	P29736	Sinapis alba (White mustard) (Brassica hirta)	501	QPSPNPVNSTNHTAMMDAGAK	51.908	BETA_TURN, BETA HAIRPIN(LOOP)	I	NAG	yes	-97.36	13.62
1WAR	A	95	116	P13686	Homo sapiens (Human)	325	VLAGNHDHLGNVSAQIAYSKI	45.078	GAMMA_TURN	INVERSE	NAG	yes	-83.15	89.08
1WBF	A	44	45	O24313	Psophocarpus tetragonolobus (Winged bean)	242	TKVVNGVPTWNSTGRALYAKP	54.64	BETA_TURN	IV	NAG	yes	45.87	50.95
1WBF	A	219	220	O24313	Psophocarpus tetragonolobus (Winged bean)	242	ATGDPSGKQRNATETHDILSW	50.542	BETA_TURN	I	NAG	yes	-84.64	15.37
1WBL	A	219	220	O24313	Psophocarpus tetragonolobus (Winged bean)	242	ATGDPSGKQRNATETHDILSW	43.029	GAMMA TURN,BETA TURN	INVERSE,I	NAG-FUC-NAG	yes	-94.17	0.5
1WBL	A	44	45	O24313	Psophocarpus tetragonolobus (Winged bean)	242	TKVVNGVPTWNSTGRALYAKP	64.885	BETA_TURN	IV	NAG-NAG	yes	51.85	49.03
1WCY	A	281	281	P27487	Homo sapiens (Human)	766	VNTDSLSSVTNATSIQITAPA	61.47	BETA_TURN, BETA HAIRPIN(LOOP)	VIII	NAG-NAG	yes	-148.03	86.78
1WCY	A	219	219	P27487	Homo sapiens (Human)	766	SAYSALWWSPNGTFLAYAQFN	49.176	BETA_TURN, BETA HAIRPIN(LOOP)	I	NAG-NAG	yes	-96.27	10.22
1WCY	A	85	85	P27487	Homo sapiens (Human)	766	NILVFNAEYGNSSVFLENSTF	59.421	LOOP		NAG-FUC	yes	-77.77	158.04
1WCY	A	321	321	P27487	Homo sapiens (Human)	766	ISLQWLRRIQNYSVMDICDYD	45.078	GAMMA_TURN,BETA HAIRPIN (LOOP)	INVERSE	NAG	yes	-118.26	21.83
1WCY	A	229	229	P27487	Homo sapiens (Human)	766	NGTFLAYAQFNDTEVPLIEYS	35.516	BETA_HAIRPIN_STRAND		NAG-NAG	yes	-114.75	113.26
1WCY	A	150	150	P27487	Homo sapiens (Human)	766	RQLITEERIPNNTQWVTWSPV	55.323	BETA_TURN	IV	NAG	yes	-74.83	158.15
1WD3	A	202	202	Q8NK89	Aspergillus kawachii (strain NBRC 4308) (White koji mold)	499	AGHMEAIYLGNSTTWGYGAGD	25.271	LOOP		NAG-NAG	yes	-118.29	38.39
1WD4	A	202	202	Q8NK89	Aspergillus kawachii (strain NBRC 4308) (White koji mold)	499	AGHMEAIYLGNSTTWGYGAGD	25.954	LOOP		NAG-NAG	yes	-119.08	39.36
1WHT	A	113	127	P08819	Triticum aestivum (Wheat)	444	TSSDIYTSGDNRTAHDSYAFL	66.934	HELIX		NAG	yes	-58.47	-48.23
1WHT	A	105	116	P08819	Triticum aestivum (Wheat)	444	SPAGVGFSYTNTSSDIYTSGD	81.96	BETA_TURN	VIII	FUC-NAG-NDG	yes	-89.55	-6.99
1WHT	B	291	312	P08819	Triticum aestivum (Wheat)	444	RRDVQMALHANVTGAMNYTWA	22.539	BETA_TURN	I,IV	NAG-NAG	yes	45.52	37.63
1WMR	A	448	448	O00105	Aspergillus niger	564	YLYAPDGLSSNHSTGNSNMTV	45.761	LOOP		NAG	yes	-66.35	109.36
1WMR	A	491	491	O00105	Aspergillus niger	564	IQNLDNISIKNVSIESFEPLS	58.738	STRAND		NAG	yes	63.23	99.45
1WMR	A	460	460	O00105	Aspergillus niger	564	STGNSNMTVRNITWSNFRAEG	42.346	STRAND		NAG	yes	48.34	62.93
1WMR	A	455	455	O00105	Aspergillus niger	564	LSSNHSTGNSNMTVRNITWSN	76.496	STRAND		NAG	yes	-103.15	-3.84
1WMR	A	210	210	O00105	Aspergillus niger	564	APAPGRVLGLNTTSASTVVFN	56.689	BETA_TURN	IV,I	NAG	yes	-82.84	0.17
1WMR	A	94	94	O00105	Aspergillus niger	564	SDQLQYTQGYNQTQAWTSFLY	63.519	LOOP		NAG	yes	-101.5	23.63
1WMR	A	24	24	O00105	Aspergillus niger	564	FQVAQAAVTANNSQLLTWWHN	92.888	LOOP		NAG	yes	-148.51	60.88
1WMR	A	381	381	O00105	Aspergillus niger	564	DDDGLKMYYSNVTARNIVMWK	55.323	BETA_TURN	IV	NAG	yes	59.67	41.67
1WMR	A	503	503	O00105	Aspergillus niger	564	SIESFEPLSINTTESWMPVWY	65.568	LOOP		NAG	yes	62.12	47.73
1WPX	A	87	198	P00729	Saccharomyces cerevisiae (strain ATCC 204508 / S288c)	532	PIGNPYSWNSNATVIFLDQPV	33.467	LOOP		NAG	yes	-138.21	40.94
1WPX	A	368	479	P00729	Saccharomyces cerevisiae (strain ATCC 204508 / S288c)	532	DEEFASQKVRNWTASITDEVA	71.032	BETA_HAIRPIN_STRAND		NDG	yes	-80.45	143.49
1WPX	A	168	279	P00729	Saccharomyces cerevisiae (strain ATCC 204508 / S288c)	532	EILSHKDRNFNLTSVLIGNGL	77.179	LOOP		NDG	yes	-119.74	162.7
1X0C	A	115	115	O00105	Aspergillus niger	564	SHDATVKISRNGSSANSNVVI	50.542	BETA_TURN	I	NAG	yes	-58.05	166.9
1X0C	A	305	305	O00105	Aspergillus niger	564	GLRMWRGTLGNSSQTFVLNGV	100	LOOP		NAG	yes	-101.72	14.39
1X0C	A	491	491	O00105	Aspergillus niger	564	IQNLDNISIKNVSIESFEPLS	53.957	STRAND		NAG	yes	74.06	100.05
1X0C	A	94	94	O00105	Aspergillus niger	564	SDQLQYTQGYNQTQAWTSFLY	66.251	LOOP		NAG	yes	-97.02	14.24
1X0C	A	381	381	O00105	Aspergillus niger	564	DDDGLKMYYSNVTARNIVMWK	59.421	BETA_TURN	IV	NAG	yes	56.44	40.06
1X0C	A	460	460	O00105	Aspergillus niger	564	STGNSNMTVRNITWSNFRAEG	41.663	STRAND		NAG	yes	52.4	65.78
1X0C	A	503	503	O00105	Aspergillus niger	564	SIESFEPLSINTTESWMPVWY	48.493	BETA_TURN	IV	NAG	yes	49.73	52.39
1X0C	A	535	535	O00105	Aspergillus niger	564	DFSIEGFTVGNTTITASNAAS	100	BETA_TURN, BETA HAIRPIN(LOOP)	II'	NAG	yes	-88.87	18.48
1X0C	A	448	448	O00105	Aspergillus niger	564	YLYAPDGLSSNHSTGNSNMTV	55.323	LOOP		NAG	yes	-80.82	112.26
1X0C	A	210	210	O00105	Aspergillus niger	564	APAPGRVLGLNTTSASTVVFN	61.47	BETA_TURN	I,I	NAG	yes	-80.53	-9.88
1X0C	A	24	24	O00105	Aspergillus niger	564	FQVAQAAVTANNSQLLTWWHN	94.254	LOOP		NAG	yes	-154.17	75.26
1X38	A	221	246	Q9XEI3	Hordeum vulgare var. distichum (Two-rowed barley)	630	DGGTVDGINENNTIINREGLM	46.444	BETA_TURN	II	NAG-NAG-BMA	yes	-86.76	-154.67
1X38	A	498	523	Q9XEI3	Hordeum vulgare var. distichum (Two-rowed barley)	630	PYTETKGDNLNLTIPEPGLST	56.689	BETA_TURN	I	NAG-NAG-BMA-FUC-MAN-NAG-XYP	yes	-107.23	-27.22
1X39	A	221	246	Q9XEI3	Hordeum vulgare var. distichum (Two-rowed barley)	630	DGGTVDGINENNTIINREGLM	43.712	BETA_TURN	II	NAG-NAG-BMA	yes	-88.5	-155.73
1X39	A	498	523	Q9XEI3	Hordeum vulgare var. distichum (Two-rowed barley)	630	PYTETKGDNLNLTIPEPGLST	60.104	BETA_TURN	I	NAG-NAG-BMA-FUC-MAN-NAG-XYP	yes	-106.95	-28.99
1XC6	A	780	780	Q700S9	Penicillium sp	1011	WAGTSINDNNNATYTLPTLQS	60.787	STRAND		NAG-NAG-BMA-MAN-MAN	yes	-108.91	132.13
1XC6	A	707	707	Q700S9	Penicillium sp	1011	AWTSADHAYTNNSAHSLQTPT	44.395	LOOP		NAG	yes	-97.76	2.54
1XC6	A	456	456	Q700S9	Penicillium sp	1011	YKLTVPTSAGNLTIPQLGGSL	95.62	BETA_HAIRPIN_STRAND		NAG	yes	-78.84	119.34
1XC6	A	625	625	Q700S9	Penicillium sp	1011	GNDLHIQADFNATTPIEVVGA	38.248	LOOP		NAG-NAG-BMA-BMA-MAN-MAN-MAN-MAN-MAN	yes	-124.71	18.2
1XC6	A	374	374	Q700S9	Penicillium sp	1011	DYGSAISESRNITREKYSELK	19.807	LOOP		NAG-NAG-BMA	yes	-81.64	158.5
1XC6	A	763	763	Q700S9	Penicillium sp	1011	GTAYGHSIWINETYVGSWAGT	23.905	BETA_TURN, BETA HAIRPIN(LOOP)	II',IV	NAG-NAG	yes	61.34	-125.18
1XC6	A	917	917	Q700S9	Penicillium sp	1011	YDIPLYFNFGNSTSTPAAYRV	53.957	LOOP		NAG-NAG-BMA-MAN-MAN-MAN-MAN	yes	-155.36	61.41
1XCD	A	182	212	P21793	Bos taurus (Bovine)	360	KLSYIRIADTNITTIPQGLPP	36.199	LOOP		NAG	yes	-105.43	11.02
1XCD	A	274	304	P21793	Bos taurus (Bovine)	360	YIQVVYLHNNNISAIGSNDFC	60.787	LOOP		NAG	yes	-129.37	41.01
1XCD	A	233	263	P21793	Bos taurus (Bovine)	360	LSFNSISAVDNGSLANTPHLR	92.205	BETA_TURN	II	NAG	yes	-70.04	143.84
1XCW	A	461	476	P04746	Homo sapiens (Human)	511	DVISGDKINGNCTGIKIYVSD	65.568	BETA_HAIRPIN,STRAND,BETA_TURN	I'	NAG	yes	-142.84	158.77
1XCX	A	461	476	P04746	Homo sapiens (Human)	511	DVISGDKINGNCTGIKIYVSD	76.496	BETA_HAIRPIN,STRAND,BETA_TURN	IV	NAG	yes	-139.64	159.23
1XD0	A	461	476	P04746	Homo sapiens (Human)	511	DVISGDKINGNCTGIKIYVSD	67.617	BETA_HAIRPIN,STRAND,BETA_TURN	I'	NAG	yes	-140.9	161.84
1XD1	A	461	476	P04746	Homo sapiens (Human)	511	DVISGDKINGNCTGIKIYVSD	71.715	BETA_HAIRPIN,STRAND,BETA_TURN	IV	NAG	yes	-148.14	174.23
1XEC	A	182	212	P21793	Bos taurus (Bovine)	360	KLSYIRIADTNITTIPQGLPP	45.078	LOOP		NAG-NAG	yes	-114.44	17.22
1XEC	A	233	263	P21793	Bos taurus (Bovine)	360	LSFNSISAVDNGSLANTPHLR	96.986	BETA_TURN	II	NAG	yes	-60.93	146.03
1XEC	A	274	304	P21793	Bos taurus (Bovine)	360	YIQVVYLHNNNISAIGSNDFC	62.153	LOOP		NAG	yes	-119.46	38.81
1XFD	A	813	813	P42658	Homo sapiens (Human)	865	LITQLIRGKANYSLQIYPDES	61.47	LOOP		NAG-NAG-BMA-MAN	yes	-105.77	131.28
1XFD	A	319	319	P42658	Homo sapiens (Human)	865	DGTRLAYAAINDSRVPIMELP	42.346	BETA_HAIRPIN_STRAND		NDG-NAG-BMA	yes	-112.08	109.88
1XFD	A	535	535	P42658	Homo sapiens (Human)	865	RQCLSCDLVENCTYFSASFSH	79.228	LOOP		NDG-NAG-BMA	yes	81.93	7.7
1XFD	A	173	173	P42658	Homo sapiens (Human)	865	GTVRLWNVETNTSTVLIEGKK	79.228	LOOP		NDG-NDG-MAN-BMA	yes	-5.85	81.24
1XFD	A	404	404	P42658	Homo sapiens (Human)	865	VAVTWLNRAQNVSILTLCDAT	36.882	LOOP		NDG-NAG-BMA	yes	-125.23	4.25
1XFD	A	566	566	P42658	Homo sapiens (Human)	865	GPGVPMVTVHNTTDKKKMFDL	20.49	BETA_HAIRPIN,STRAND,BETA_TURN	IV	NDG-NAG	yes	-104.35	106.7
1XGZ	A	461	476	P04746	Homo sapiens (Human)	511	DVISGDKINGNCTGIKIYVSD	75.13	BETA_TURN, BETA HAIRPIN(LOOP)	IV	NAG	yes	-153.15	156.68
1XH0	A	461	476	P04746	Homo sapiens (Human)	511	DVISGDKINGNCTGIKIYVSD	65.568	BETA_TURN, BETA HAIRPIN(LOOP)	IV	NAG	yes	-148.8	150.87
1XH1	A	461	476	P04746	Homo sapiens (Human)	511	DVISGDKINGNCTGIKIYVSD	68.983	BETA_TURN, BETA HAIRPIN(LOOP)	IV	NAG	yes	-156.07	155.48
1XH2	A	461	476	P04746	Homo sapiens (Human)	511	DVISGDKINGNCTGIKIYVSD	67.617	BETA_HAIRPIN,STRAND,BETA_TURN	IV	NAG	yes	-151.21	168.82
1XHG	A	39	60	Q29411	Sus scrofa (Pig)	383	LCTHIIYSFANISNNEIDTWE	22.539	BETA_HAIRPIN_STRAND		NAG-NAG	yes	-114.28	178.58
1XKU	A	274	304	P21793	Bos taurus (Bovine)	360	YIQVVYLHNNNISAIGSNDFC	61.47	LOOP		NAG	yes	-115.73	34.5
1XKU	A	233	263	P21793	Bos taurus (Bovine)	360	LSFNSISAVDNGSLANTPHLR	94.254	BETA_TURN	II	NAG	yes	-57.32	145.34
1XKU	A	182	212	P21793	Bos taurus (Bovine)	360	KLSYIRIADTNITTIPQGLPP	37.565	LOOP		NAG	yes	-92.79	6.14
1XLU	A	341	369	P06276	Homo sapiens (Human)	602	VYGAPGFSKDNNSIITRKEFQ	60.787	BETA_TURN	I	NAG-NAG	yes	-156.32	174.45
1XLU	A	106	134	P06276	Homo sapiens (Human)	602	NVWIPAPKPKNATVLIWIYGG	72.398	BETA_TURN	IV	NAG	yes	-153.42	63.55
1XLU	A	485	513	P06276	Homo sapiens (Human)	602	AKYGNPNETQNNSTSWPVFKS	75.813	BETA_TURN	IV	NAG	yes	-115.31	39.41
1XLU	A	241	269	P06276	Homo sapiens (Human)	602	WAVTSLYEARNRTLNLAKLTG	48.493	HELIX		NAG-NAG-FUL	yes	-58.8	-39.9
1XLU	A	57	85	P06276	Homo sapiens (Human)	602	QSLTKWSDIWNATKYANSCCQ	62.836	STRAND		NAG	yes	-89.87	105.75
1XLV	A	341	369	P06276	Homo sapiens (Human)	602	VYGAPGFSKDNNSIITRKEFQ	59.421	BETA_TURN	I	NAG-NAG	yes	-154	170.69
1XLV	A	485	513	P06276	Homo sapiens (Human)	602	AKYGNPNETQNNSTSWPVFKS	75.813	BETA_TURN	IV	NAG	yes	-108.58	39.52
1XLV	A	106	134	P06276	Homo sapiens (Human)	602	NVWIPAPKPKNATVLIWIYGG	71.032	BETA_TURN	IV	NAG	yes	-154.97	57.78
1XLV	A	241	269	P06276	Homo sapiens (Human)	602	WAVTSLYEARNRTLNLAKLTG	47.127	HELIX		NAG-NAG-FUL	yes	-57.44	-32.26
1XLV	A	256	284	P06276	Homo sapiens (Human)	602	LAKLTGCSRENETEIIKCLRN	55.323	BETA_TURN	IV	NAG	yes	-73.7	103.69
1XLV	A	57	85	P06276	Homo sapiens (Human)	602	QSLTKWSDIWNATKYANSCCQ	62.836	STRAND		NAG	yes	-85.05	107.44
1XLW	A	341	369	P06276	Homo sapiens (Human)	602	VYGAPGFSKDNNSIITRKEFQ	61.47	BETA_TURN	I	NAG-NAG-FUC	yes	-151.74	177.23
1XLW	A	106	134	P06276	Homo sapiens (Human)	602	NVWIPAPKPKNATVLIWIYGG	68.983	BETA_TURN	IV	NAG-FUC	yes	-156.62	60.05
1XLW	A	485	513	P06276	Homo sapiens (Human)	602	AKYGNPNETQNNSTSWPVFKS	82.643	BETA_TURN	I	NAG	yes	-108.65	44.94
1XLW	A	256	284	P06276	Homo sapiens (Human)	602	LAKLTGCSRENETEIIKCLRN	53.957	BETA_TURN	VIII	NAG	yes	-91.09	128.46
1XLW	A	241	269	P06276	Homo sapiens (Human)	602	WAVTSLYEARNRTLNLAKLTG	47.81	HELIX		NAG-NAG-FUL	yes	-59.37	-34.92
1XLW	A	57	85	P06276	Homo sapiens (Human)	602	QSLTKWSDIWNATKYANSCCQ	60.104	STRAND		NAG	yes	-87.27	105.68
1XMN	B	60G	416	P00734	Homo sapiens (Human)	622	HCLLYPPWDKNFTENDLLVRI	81.96	BETA_HAIRPIN_STRAND		NDG-NAG	yes	-163.41	77.86
1XRV	A	39	60	Q29411	Sus scrofa (Pig)	383	LCTHIIYSFANISNNEIDTWE	21.856	BETA_HAIRPIN_STRAND		NAG-NAG	yes	-101.82	178.3
1XWD	A	52	76	P01215	Homo sapiens (Human)	116	RSKKTMLVQKNVTSESTCCVA	37.565	LOOP		NAG	yes	-63.12	-17.18
[truncated: 11,411 more rows]
